# Supplementary material for: Association between dietary vitamin C intake and gout among American adults
Source: Front Immunol. 2024 Sep 13;15:1431323. doi: 10.3389/fimmu.2024.1431323 (PMC11437527; doi:10.3389/fimmu.2024.1431323)
Supplement: Supplementary file 1 [file DataSheet1.csv]

SEQN	DR1TVC	DR1TVD	DR1TKCAL	DR1TPROT	DR1TCARB	DR1TTFAT	DR1TZINC	RIAGENDR	RIDAGEYR	RIDRETH1	DMDEDUC2	DMDMARTL	RIDEXPRG	INDFMPIR	MCQ160A	MCQ195	MCQ160N	MCQ160C	PAQ605	PAQ620	SMQ020	SMQ040	BMXBMI	BPQ020	BPQ030	DIQ010	DSD010	DR1TNIAC	race	edu	marriage	PIR	diet2	hypertention	DM	CHD	GOUT	RA	activity	smoke	VC.CUT	ALQ101	alcohol	VC.100	age60	income	age65
93705	21.4	0.2	1202	20.01	157.45	56.98	2.93	2	66	4	2	3	NA	0.82	1	2	2	2	2	2	1	3	31.7	1	1	2	1	NA	2	2	2	1	1	1	0	0	0	1	1	2	2	1	1	0.214	2	1	2
93708	146.4	0.8	1251	50.96	123.71	65.49	6.45	2	66	5	1	1	NA	1.63	1	1	2	2	2	2	2	NA	23.7	1	1	3	1	NA	4	1	1	2	1	1	0	0	0	2	1	1	4	2	0	1.464	2	2	2
93711	124	4.7	2840	101.33	339.6	124.24	13.25	1	56	5	5	1	NA	5	2	NA	2	2	2	2	2	NA	21.3	2	NA	2	1	NA	4	3	1	3	1	0	0	0	0	2	1	1	4	1	1	1.24	1	2	1
93713	208.1	0.6	2040	61.4	201.09	114.3	8.82	1	67	3	3	3	NA	2.65	1	2	2	2	2	2	1	1	23.5	2	NA	2	2	NA	1	2	2	2	0	0	0	0	0	1	1	3	4	1	1	2.081	2	2	2
93714	95.1	7	2493	104.1	208.12	143.18	11.49	2	54	4	4	1	NA	1.86	2	NA	2	2	2	2	1	3	39.9	2	NA	1	2	NA	2	3	1	2	0	0	1	0	0	2	1	2	3	1	1	0.951	1	2	1
93715	2.7	6.7	1287	40.2	161.9	53.11	4.83	1	71	5	3	1	NA	1.56	1	1	2	2	1	1	1	1	22.5	2	NA	2	2	NA	4	2	1	2	0	0	0	0	0	2	3	3	1	1	1	0.027	2	2	2
93716	180.1	4.2	2917	103.91	442.98	85.06	12.43	1	61	5	5	1	NA	5	1	9	2	2	2	2	1	3	30.7	2	NA	2	1	NA	4	3	1	3	1	0	0	0	0	2	1	2	4	1	1	1.801	2	2	1
93717	102	7.6	3151	97.12	345.52	156.75	11.18	1	22	3	3	5	NA	1.49	2	NA	2	2	2	2	1	1	24.5	2	NA	2	2	NA	1	2	2	2	0	0	0	0	0	2	1	3	3	1	1	1.02	1	2	1
93721	84.4	7.4	1930	79.98	226.61	80.86	14.86	2	60	1	1	1	NA	3.04	2	NA	2	2	2	2	2	NA	35.9	2	NA	2	1	NA	3	1	1	2	1	0	0	0	0	2	1	1	3	1	1	0.844	2	2	1
93722	145.1	3.5	1009	22.69	161.82	32.58	2.27	2	60	3	4	3	NA	2.07	2	NA	2	2	2	2	2	NA	23.8	2	NA	2	1	NA	1	3	2	2	1	0	0	0	0	2	1	1	4	1	1	1.451	2	2	1
93723	13	2.5	1762	41.62	269.6	63.46	5.29	1	64	3	5	1	NA	3.69	1	1	2	2	1	1	2	NA	22.4	2	NA	3	1	NA	1	3	1	3	1	0	0	0	0	2	3	1	1	1	1	0.13	2	2	1
93726	77.9	3	1692	81.89	184.99	71.93	12.09	2	67	1	1	2	NA	1.85	2	NA	2	2	2	2	1	3	31.1	2	NA	2	1	NA	3	1	2	2	1	0	0	0	0	2	1	2	3	1	1	0.779	2	2	2
93727	50.1	9.1	2881	103.32	373.55	115.32	14.28	1	70	5	5	1	NA	5	2	NA	2	2	2	1	1	3	23.9	2	NA	2	1	NA	4	3	1	3	1	0	0	0	0	2	2	2	3	1	1	0.501	2	2	2
93728	30.9	0.7	2605	80	213.19	119.22	6.49	1	53	4	5	1	NA	5	2	NA	1	2	2	2	2	NA	33.4	1	1	2	1	NA	2	3	1	3	1	1	0	0	1	2	1	1	2	1	1	0.309	1	2	1
93729	95.6	28	3274	99.17	464.78	120.32	42.42	1	42	4	2	5	NA	0.83	2	NA	2	2	2	2	1	2	27.6	2	NA	2	2	NA	2	2	2	1	0	0	0	0	0	2	1	3	3	1	1	0.956	1	1	1
93731	9.4	1.1	2266	71.81	244.64	112.52	10.73	1	20	1	4	5	NA	5	2	NA	2	2	2	1	2	NA	27.6	2	NA	2	2	NA	3	3	2	3	0	0	0	0	0	2	2	1	1	1	1	0.094	1	2	1
93732	35.2	3.1	1945	79.34	196.83	88.6	8.54	1	72	3	3	3	NA	1.13	2	NA	2	1	2	2	1	3	21.3	2	NA	2	2	NA	1	2	2	1	0	0	0	1	0	2	1	2	2	1	1	0.352	2	1	2
93738	70.1	11.1	857	116.36	50.95	19.72	18.88	1	26	2	4	5	NA	5	2	NA	2	2	1	1	1	3	33.7	2	NA	2	2	NA	4	3	2	3	0	0	0	0	0	2	3	2	3	1	1	0.701	1	2	1
93740	7.4	5	1037	53.83	99.37	49.69	6.81	1	72	4	2	3	NA	0.74	1	9	2	2	2	2	1	1	30.6	1	1	1	1	NA	2	2	2	1	1	1	1	0	0	2	1	3	1	1	1	0.074	2	1	2
93742	82	2.3	1779	111.22	216.38	57.17	10.66	1	72	4	5	2	NA	3.62	1	1	2	1	2	1	1	3	33.9	1	1	1	1	NA	2	3	2	3	1	1	1	1	0	2	2	2	3	1	1	0.82	2	2	2
93743	82.2	1	5594	175.55	684.76	239.71	26.61	1	61	3	1	6	NA	3.87	1	4	2	2	1	1	1	1	22.5	1	1	2	1	NA	1	1	1	3	1	1	0	0	0	2	3	3	3	1	1	0.822	2	2	1
93746	52.1	29.8	1544	80.67	222.26	39.47	16.7	2	25	4	5	5	2	3.4	2	NA	2	2	2	2	2	NA	24.8	2	NA	2	2	NA	2	3	2	2	0	0	0	0	0	2	1	1	3	1	1	0.521	1	2	1
93752	33	1.6	749	31.26	100.04	26.2	3.53	2	73	3	4	2	NA	3.98	2	NA	2	2	1	1	1	1	25.5	2	NA	2	1	NA	1	3	2	3	1	0	0	0	0	2	3	3	2	1	1	0.33	2	2	2
93754	77	9.4	2064	80.33	394.88	31.26	16.96	1	72	2	3	1	NA	0.82	2	NA	2	2	2	2	1	3	33.4	1	1	2	1	NA	4	2	1	1	1	1	0	0	0	2	1	2	3	1	1	0.77	2	1	2
93755	71.1	6.8	2693	100.01	294.28	126.22	14.53	2	26	4	4	5	2	2.07	2	NA	2	2	2	2	1	3	29.4	2	NA	2	2	NA	2	3	2	2	0	0	0	0	0	2	1	2	3	1	1	0.711	1	2	1
93757	37.9	23.9	1609	74.85	109.33	85.75	5.3	1	63	3	4	1	NA	2.59	1	2	2	2	1	1	1	1	34.9	2	NA	2	1	NA	1	3	1	2	1	0	0	0	0	1	3	3	2	1	1	0.379	2	2	1
93758	38.1	3.3	1448	83.39	110.78	75.83	7.67	2	55	3	1	1	NA	0.75	1	1	1	1	2	2	1	1	30.8	1	1	1	2	NA	1	1	1	1	0	1	1	1	1	2	1	3	2	1	1	0.381	1	1	1
93761	24.5	9.8	1722	57.41	234.39	62.63	7.19	1	44	5	4	1	NA	1	2	NA	2	2	1	2	1	1	29	2	NA	2	2	NA	4	3	1	1	0	0	0	0	0	2	3	3	2	1	1	0.245	1	1	1
93762	28.2	3.4	2106	38.32	280.94	97.4	4.55	2	74	1	3	2	NA	1	1	2	2	2	2	2	2	NA	27.1	2	NA	1	1	NA	3	2	2	1	1	0	1	0	0	1	1	1	2	1	1	0.282	2	1	2
93763	11.2	0.8	2615	99.57	316.54	107.82	15.82	1	40	3	3	1	NA	3.25	1	1	2	2	1	1	1	3	25.5	1	1	2	2	NA	1	2	1	2	0	1	0	0	0	2	3	2	1	1	1	0.112	1	2	1
93766	121.4	1.9	1341	39.84	175.06	55.48	4.57	2	36	2	2	3	2	0.52	2	NA	2	2	2	1	2	NA	27.1	1	2	1	2	NA	4	2	2	1	0	0	1	0	0	2	2	1	4	1	1	1.214	1	1	1
93767	36.4	4.5	1742	68.92	284.85	32.09	9.67	1	61	2	5	1	NA	1.18	1	1	2	2	2	1	1	3	31.9	1	2	1	1	NA	4	3	1	1	1	0	1	0	0	2	2	2	2	1	1	0.364	2	1	1
93768	19.5	5.4	1404	54.11	168.09	59.75	12.06	1	80	3	3	1	NA	3.04	2	NA	2	2	2	1	1	3	25.7	2	NA	1	1	NA	1	2	1	2	1	0	1	0	0	2	2	2	1	1	1	0.195	2	2	2
93770	260.4	2.6	3436	169.67	413.43	122.59	16.32	1	55	2	1	5	NA	0.8	1	9	2	2	2	2	1	1	26	2	NA	2	2	NA	4	1	2	1	0	0	0	0	0	2	1	3	4	1	1	2.604	1	1	1
93772	20.2	2.8	891	42.42	70.62	48.47	4.75	2	55	4	3	5	NA	0.7	1	1	2	2	2	2	2	NA	30.7	1	1	2	1	NA	2	2	2	1	1	1	0	0	0	2	1	1	2	1	1	0.202	1	1	1
93775	335.2	2	1353	70	154.9	56.4	10.41	2	47	5	4	1	NA	3.73	2	NA	2	2	1	2	1	3	25.9	2	NA	2	1	NA	4	3	1	3	1	0	0	0	0	2	3	2	4	1	1	3.352	1	2	1
93776	11.3	2.2	1149	59.93	120.2	49.59	4.44	2	32	4	3	5	2	1.18	2	NA	2	2	2	1	2	NA	22.2	1	1	2	1	NA	2	2	2	1	1	1	0	0	0	2	2	1	1	2	0	0.113	1	1	1
93780	27.2	4.6	1963	50.35	261.52	81.36	6.77	2	46	5	3	1	NA	1.22	1	1	2	2	2	2	1	3	33.5	1	1	2	2	NA	4	2	1	1	0	1	0	0	0	2	1	2	2	1	1	0.272	1	1	1
93782	16.1	0.4	1261	48.31	158.44	48.72	5.73	2	25	4	4	5	2	4.65	2	NA	2	2	2	1	2	NA	24	2	NA	2	2	NA	2	3	2	3	0	0	0	0	0	2	2	1	1	1	1	0.161	1	2	1
93783	88.9	9.5	1786	86.3	181.72	82.36	8.62	2	21	2	3	5	2	0.41	2	NA	2	2	1	2	2	NA	24.3	2	NA	2	1	NA	4	2	2	1	1	0	0	0	0	2	3	1	3	2	0	0.889	1	1	1
93785	5.2	2	2089	58.56	196.14	106.81	8.1	2	80	3	5	2	NA	5	1	1	2	2	2	2	2	NA	30.7	1	1	2	1	NA	1	3	2	3	1	1	0	0	0	2	1	1	1	1	1	0.052	2	2	2
93788	1.2	1.7	962	52.45	104.16	36.99	6.03	2	66	3	5	3	NA	5	2	NA	2	2	2	2	1	3	39.3	1	2	1	1	NA	1	3	2	3	1	0	1	0	0	2	1	2	1	1	1	0.012	2	2	2
93789	22.4	2.9	1949	79.09	205.67	68.22	8.75	2	34	3	5	5	2	5	2	NA	2	2	1	1	2	NA	23.6	2	NA	2	2	NA	1	3	2	3	0	0	0	0	0	2	3	1	2	1	1	0.224	1	2	1
93791	17.8	2.5	2324	136.93	157.32	125.83	20.19	1	20	5	4	5	NA	2.94	2	NA	2	2	1	1	2	NA	36.9	2	NA	2	2	NA	4	3	2	2	0	0	0	0	0	2	3	1	1	1	1	0.178	1	2	1
93792	0	0	0	0	0	0	0	2	31	2	4	3	2	0	2	NA	2	2	1	1	1	1	18.9	2	NA	2	1	NA	4	3	2	1	1	0	0	0	0	2	3	3	1	1	1	0	1	1	1
93794	13.8	1.9	1397	48.83	174.58	59.04	6.07	2	62	5	4	4	NA	4.81	1	9	2	2	2	1	2	NA	23.9	1	1	2	1	NA	4	3	2	3	1	1	0	0	0	2	2	1	1	1	1	0.138	2	2	1
93795	41.8	0.5	947	52.1	107.52	35.09	7.47	1	64	4	2	1	NA	2.43	2	NA	2	2	2	1	1	1	15.7	2	NA	2	2	NA	2	2	1	2	0	0	0	0	0	2	2	3	2	1	1	0.418	2	2	1
93799	414.8	0.4	1531	52.45	209.15	68.58	10.99	1	41	4	3	4	NA	4.62	2	NA	2	2	2	2	2	NA	22.8	2	NA	2	2	NA	2	2	2	3	0	0	0	0	0	2	1	1	4	1	1	4.148	1	2	1
93800	14.9	3.6	1699	43.28	219.8	74.44	5.67	2	80	3	5	3	NA	2.8	2	NA	2	2	2	2	1	3	22.7	1	1	2	1	NA	1	3	2	2	1	1	0	0	0	2	1	2	1	1	1	0.149	2	2	2
93801	48.6	5.4	2574	114.31	268.68	106.62	13.85	1	59	2	5	1	NA	5	2	NA	2	2	2	2	2	NA	24.7	1	1	3	1	NA	4	3	1	3	1	1	0	0	0	2	1	1	2	1	1	0.486	1	2	1
93805	162.9	0.4	1145	82.66	126.3	35.55	4.9	2	64	3	4	2	NA	5	1	1	2	2	2	2	1	3	33.9	1	1	2	1	NA	1	3	2	3	1	1	0	0	0	2	1	2	4	1	1	1.629	2	2	1
93806	40.1	0.2	2064	86.21	296.26	63.15	16.78	1	44	5	5	1	NA	1.35	1	9	2	2	2	2	1	1	28.4	2	NA	2	1	NA	4	3	1	2	1	0	0	0	0	2	1	3	2	1	1	0.401	1	2	1
93811	6.8	0.4	2683	76.93	313.26	97.71	8.4	1	24	5	4	5	NA	2.94	2	NA	2	2	2	1	1	2	29.5	2	NA	2	1	NA	4	3	2	2	1	0	0	0	0	2	2	3	1	1	1	0.068	1	2	1
93812	240.7	0.9	3670	156.83	461.56	140.11	17.29	1	67	3	5	1	NA	5	2	NA	2	1	2	2	1	3	31.1	1	1	1	1	NA	1	3	1	3	1	1	1	1	0	2	1	2	4	1	1	2.407	2	2	2
93813	185.6	2.5	400	18.02	40.38	20.25	2.08	2	42	1	1	4	3	1.11	1	9	2	2	2	1	2	NA	43.2	2	NA	2	2	NA	3	1	2	1	0	0	0	0	0	2	2	1	4	2	0	1.856	1	1	1
93814	100.4	0.5	2055	104.24	204.95	75.9	20.6	2	41	4	5	1	2	5	2	NA	2	2	2	2	2	NA	27.8	2	NA	2	1	NA	2	3	1	3	1	0	0	0	0	2	1	1	3	1	1	1.004	1	2	1
93815	1.4	0.3	720	20.08	99.13	27.21	2.49	2	32	5	4	5	2	1.12	2	NA	2	2	2	2	2	NA	28	2	NA	2	2	NA	4	3	2	1	0	0	0	0	0	2	1	1	1	1	1	0.014	1	1	1
93817	18.6	6.7	975	66.67	67.78	36.35	96.84	1	55	5	5	1	NA	5	2	NA	2	2	2	1	2	NA	24.3	1	2	3	1	NA	4	3	1	3	1	0	0	0	0	2	2	1	1	1	1	0.186	1	2	1
93819	57.8	0.4	849	15.67	156.34	19.71	1.7	2	63	4	3	2	NA	0.9	2	NA	2	2	2	2	2	NA	27.9	2	NA	2	2	NA	2	2	2	1	0	0	0	0	0	2	1	1	3	1	1	0.578	2	1	1
93825	28	6.1	1815	80.11	171.85	90.26	11.19	1	74	3	2	2	NA	1.82	1	4	2	2	2	2	1	3	30.5	2	NA	2	1	NA	1	2	2	2	1	0	0	0	0	2	1	2	2	1	1	0.28	2	2	2
93829	233.9	0.2	1637	37.22	281.54	45.34	6.42	2	38	4	5	1	2	5	2	NA	2	2	2	1	2	NA	31.7	1	1	2	1	NA	2	3	1	3	1	1	0	0	0	2	2	1	4	1	1	2.339	1	2	1
93830	264.9	1.9	2197	59.47	182.74	139.83	6.08	1	67	4	4	1	NA	5	1	2	2	1	1	1	1	3	32.2	1	1	1	1	NA	2	3	1	3	1	1	1	1	0	1	3	2	4	1	1	2.649	2	2	2
93831	39.3	8.7	3226	161.26	237.19	179.8	14.52	1	61	2	1	6	NA	2.08	2	NA	2	2	2	1	1	3	25.3	1	2	1	1	NA	4	1	1	2	1	0	1	0	0	2	2	2	2	1	1	0.393	2	2	1
93832	263.4	1.5	2618	69.5	252.55	114.11	10.84	1	63	5	4	1	NA	5	2	NA	2	2	2	2	2	NA	27	1	1	2	1	NA	4	3	1	3	1	1	0	0	0	2	1	1	4	1	1	2.634	2	2	1
93834	1.2	0.1	533	16.41	76.66	17.17	2.46	2	48	3	2	1	NA	0.28	1	1	1	2	2	2	1	3	36.5	1	1	1	1	NA	1	2	1	1	1	1	1	0	1	2	1	2	1	1	1	0.012	1	1	1
93837	2.6	0.8	1370	38.8	171.62	60.15	5.96	2	35	3	3	5	2	1.03	1	9	2	2	2	1	1	2	39.1	2	NA	2	2	NA	1	2	2	1	0	0	0	0	0	2	2	3	1	1	1	0.026	1	1	1
93840	91	1.6	1941	102.15	210.93	59.27	10.27	1	47	5	5	1	NA	5	2	NA	2	2	2	2	1	2	24	2	NA	2	1	NA	4	3	1	3	1	0	0	0	0	2	1	3	3	1	1	0.91	1	2	1
93841	37.1	7.9	1671	54.94	145.37	98.96	11.26	2	48	5	5	1	NA	5	2	NA	2	2	2	2	1	2	32.8	2	NA	2	1	NA	4	3	1	3	1	0	0	0	0	2	1	3	2	1	1	0.371	1	2	1
93843	216.1	8.6	2150	171.76	193.94	85.03	13.96	2	42	2	5	1	2	5	2	NA	2	2	1	1	2	NA	21	2	NA	2	1	NA	4	3	1	3	1	0	0	0	0	2	3	1	4	1	1	2.161	1	2	1
93845	15.5	4.8	2298	52.03	338.41	85.62	6.81	2	28	3	3	5	2	1.93	2	NA	2	2	2	1	1	1	24.8	2	NA	2	2	NA	1	2	2	2	0	0	0	0	0	2	2	3	1	1	1	0.155	1	2	1
93846	15.8	0.6	1783	88	173.82	84.27	9.63	2	29	4	4	5	2	0.87	2	NA	2	2	2	2	2	NA	19.8	2	NA	2	1	NA	2	3	2	1	1	0	0	0	0	2	1	1	1	1	1	0.158	1	1	1
93847	5.4	4.1	1535	84.37	151.25	67.88	5.66	2	43	1	2	6	2	0.1	2	NA	2	2	1	2	2	NA	40.9	2	NA	2	2	NA	3	2	1	1	0	0	0	0	0	2	3	1	1	1	1	0.054	1	1	1
93848	85.5	6.6	5709	117.68	672.29	286.61	17.21	1	62	4	3	3	NA	1.08	2	NA	2	2	1	2	2	NA	29	2	NA	2	2	NA	2	2	2	1	0	0	0	0	0	2	3	1	3	1	1	0.855	2	1	1
93849	58.2	0.7	3121	96.77	269.74	152.83	9.05	2	40	3	5	1	2	5	2	NA	2	2	2	1	1	3	22.7	2	NA	2	1	NA	1	3	1	3	1	0	0	0	0	2	2	2	3	1	1	0.582	1	2	1
93850	94.4	6.7	2096	100.56	251.61	77.78	15.11	2	74	4	3	4	NA	4.86	2	NA	2	2	2	2	2	NA	27	1	1	2	1	NA	2	2	2	3	1	1	0	0	0	2	1	1	3	1	1	0.944	2	2	2
93851	20.9	3.4	1293	27.3	204.99	44.07	3.2	2	74	3	3	1	NA	5	1	1	2	2	2	2	2	NA	31.2	1	1	2	1	NA	1	2	1	3	1	1	0	0	0	2	1	1	2	1	1	0.209	2	2	2
93852	24.3	1.5	1321	63.05	110.59	48.27	5.71	2	45	5	4	6	NA	2.9	2	NA	2	2	2	2	2	NA	27.2	1	1	2	1	NA	4	3	1	2	1	1	0	0	0	2	1	1	2	1	1	0.243	1	2	1
93853	17.6	1	1987	72.57	309.13	54.54	6.93	1	50	1	1	5	NA	0.4	2	NA	2	2	2	2	1	3	26	2	NA	2	1	NA	3	1	2	1	1	0	0	0	0	2	1	2	1	1	1	0.176	1	1	1
93855	91.1	2.9	1979	76.99	222.14	78.58	11.23	1	71	3	4	5	NA	4.12	2	NA	2	2	2	2	2	NA	35.6	1	1	2	1	NA	1	3	2	3	1	1	0	0	0	2	1	1	3	1	1	0.911	2	2	2
93856	27.1	13.7	2283	61.81	243.05	90.81	8.22	1	66	4	4	1	NA	2.39	1	1	2	2	1	1	1	3	42.8	1	1	2	1	NA	2	3	1	2	1	1	0	0	0	2	3	2	2	1	1	0.271	2	2	2
93859	146.5	17.8	1154	63.46	137.14	43.95	4.53	1	73	4	5	1	NA	5	2	NA	2	2	2	1	2	NA	22.5	2	NA	2	1	NA	2	3	1	3	1	0	0	0	0	2	2	1	4	1	1	1.465	2	2	2
93870	52.3	1.2	1659	52.66	217.76	65.55	5.63	2	20	3	4	5	2	3.79	2	NA	2	2	2	1	2	NA	19	2	NA	2	2	NA	1	3	2	3	0	0	0	0	0	2	2	1	3	2	0	0.523	1	2	1
93871	55.2	2.3	1868	85.78	197.09	72.33	8.64	2	55	1	2	3	NA	0.67	2	NA	2	2	2	2	1	1	21.4	2	NA	2	2	NA	3	2	2	1	0	0	0	0	0	2	1	3	3	1	1	0.552	1	1	1
93875	140.5	7.3	4401	182.88	389.11	224.88	29.16	1	37	4	2	5	NA	0.58	2	NA	2	2	1	1	2	NA	24.9	2	NA	2	2	NA	2	2	2	1	0	0	0	0	0	2	3	1	4	1	1	1.405	1	1	1
93877	22.9	2.9	3757	100.02	458.48	158.03	15.49	1	64	3	3	1	NA	2.6	2	NA	2	2	1	1	2	NA	24.7	2	NA	2	1	NA	1	2	1	2	1	0	0	0	0	2	3	1	2	1	1	0.229	2	2	1
93878	30.2	0.1	1401	40.3	196.85	57.01	4.21	2	59	4	3	3	NA	0.79	1	1	2	2	2	2	1	3	24.1	2	NA	2	1	NA	2	2	2	1	1	0	0	0	0	2	1	2	2	1	1	0.302	1	1	1
93887	7.9	3.1	1230	41.27	144.81	55.03	7.23	1	63	3	4	3	NA	1.4	2	NA	2	2	2	2	1	3	25.8	1	1	1	2	NA	1	3	2	2	0	1	1	0	0	2	1	2	1	1	1	0.079	2	2	1
93888	91.6	0	1359	56.56	131.2	71.48	6.33	2	37	3	4	1	2	3.21	2	NA	2	2	2	2	2	NA	21.3	2	NA	2	1	NA	1	3	1	2	1	0	0	0	0	2	1	1	3	2	0	0.916	1	2	1
93890	21.9	0.6	2140	89.44	165.75	94.96	14.01	1	27	5	5	5	NA	3.4	2	NA	2	2	2	2	2	NA	23.8	2	NA	2	2	NA	4	3	2	2	0	0	0	0	0	2	1	1	2	1	1	0.219	1	2	1
93893	201.2	2.6	2607	100.64	280.98	113.18	10.74	1	55	4	4	1	NA	3.79	2	NA	1	2	1	1	1	1	28.2	1	1	2	2	NA	2	3	1	3	0	1	0	0	1	2	3	3	4	1	1	2.012	1	2	1
93895	71.3	2.5	3440	99.9	373.69	153.42	13.72	1	40	3	5	1	NA	5	2	NA	1	2	2	1	1	3	34.1	1	1	2	1	NA	1	3	1	3	1	1	0	0	1	2	2	2	3	1	1	0.713	1	2	1
93899	13.5	7	2402	80.75	249.23	120.93	12.22	1	67	3	2	1	NA	1.79	1	3	2	2	1	2	1	1	30	1	1	2	2	NA	1	2	1	2	0	1	0	0	0	2	3	3	1	1	1	0.135	2	2	2
93900	149.7	2.7	2663	101.88	324.92	98.07	14.08	1	48	1	1	1	NA	1.29	2	NA	2	2	2	1	1	3	30.9	2	NA	2	2	NA	3	1	1	1	0	0	0	0	0	2	2	2	4	1	1	1.497	1	1	1
93903	36.7	0.5	2341	97.85	244.33	101.76	16.47	1	62	3	3	1	NA	1.4	1	9	2	2	2	1	1	3	32.2	1	1	1	1	NA	1	2	1	2	1	1	1	0	0	2	2	2	2	1	1	0.367	2	2	1
93906	62.5	2.5	3584	119.48	433.61	155.58	16.12	1	39	1	2	1	NA	4.07	2	NA	2	2	2	2	1	3	29.1	2	NA	2	2	NA	3	2	1	3	0	0	0	0	0	2	1	2	3	1	1	0.625	1	2	1
93907	112.4	0.1	1819	55.65	274.61	58.14	7.64	2	41	4	3	6	2	2.49	1	2	1	2	1	1	2	NA	26.7	2	NA	2	1	NA	2	2	1	2	1	0	0	0	1	1	3	1	4	1	1	1.124	1	2	1
93909	68.7	0.7	2947	70.15	492.23	79.18	9.21	1	41	5	5	5	NA	5	2	NA	2	2	2	2	2	NA	24.8	2	NA	2	1	NA	4	3	2	3	1	0	0	0	0	2	1	1	3	2	0	0.687	1	2	1
93914	258.4	3.3	1899	188.95	115.11	76.85	16.03	1	41	5	4	1	NA	5	2	NA	2	2	2	2	2	NA	34.6	2	NA	2	1	NA	4	3	1	3	1	0	0	0	0	2	1	1	4	2	0	2.584	1	2	1
93915	1.5	0	1284	8.63	312.68	5	2.33	1	34	3	3	5	NA	5	2	NA	2	2	1	1	1	1	24.3	2	NA	2	2	NA	1	2	2	3	0	0	0	0	0	2	3	3	1	1	1	0.015	1	2	1
93918	120.1	4.8	2785	114.1	172.83	151.97	19.07	1	36	3	3	6	NA	1.63	2	NA	2	2	2	2	1	3	30.8	2	NA	2	1	NA	1	2	1	2	1	0	0	0	0	2	1	2	4	1	1	1.201	1	2	1
93920	375.2	2.8	1567	70.88	209.35	52.82	8.96	2	61	5	5	1	NA	5	2	NA	2	2	2	2	2	NA	20.9	2	NA	2	1	NA	4	3	1	3	1	0	0	0	0	2	1	1	4	1	1	3.752	2	2	1
93924	0.2	1.1	879	34.7	117.01	31.24	3.38	2	70	3	4	3	NA	1.08	1	2	2	2	2	2	1	1	25.6	1	1	1	2	NA	1	3	2	1	0	1	1	0	0	1	1	3	1	1	1	0.002	2	1	2
93926	76.4	2.2	2641	107.72	229.84	143.75	15.91	1	31	5	3	5	NA	2.03	2	NA	2	2	2	1	2	NA	36.1	2	NA	2	2	NA	4	2	2	2	0	0	0	0	0	2	2	1	3	1	1	0.764	1	2	1
93927	20.6	9.7	1315	33.62	185.34	51.7	4.6	2	54	3	2	1	NA	1	2	NA	2	2	2	2	1	1	24.5	2	NA	2	1	NA	1	2	1	1	1	0	0	0	0	2	1	3	2	1	1	0.206	1	1	1
93931	1.6	1.4	2394	134.36	255.12	91.51	13.9	1	24	5	2	1	NA	1.21	1	9	2	2	2	1	2	NA	35.2	2	NA	2	2	NA	4	2	1	1	0	0	0	0	0	2	2	1	1	1	1	0.016	1	1	1
93932	61.8	5.1	1678	60.97	200.7	71.18	5.52	2	54	5	5	1	NA	5	2	NA	2	2	2	2	2	NA	31.3	1	1	2	2	NA	4	3	1	3	0	1	0	0	0	2	1	1	3	1	1	0.618	1	2	1
93935	51.8	2.3	3146	157.01	323.39	121.48	15.62	1	39	1	1	6	NA	0.29	2	NA	2	2	2	2	1	2	NA	2	NA	2	2	NA	3	1	1	1	0	0	0	0	0	2	1	3	3	1	1	0.518	1	1	1
93937	36.3	1.4	3156	90.03	354.36	109.81	11.89	1	30	3	4	6	NA	3.94	2	NA	2	2	2	1	1	3	32.6	2	NA	2	2	NA	1	3	1	3	0	0	0	0	0	2	2	2	2	1	1	0.363	1	2	1
93939	0.2	0.2	1012	27.17	163.59	27.95	4.39	2	40	4	4	5	2	2.97	2	NA	2	2	2	2	2	NA	28.8	1	1	2	1	NA	2	3	2	2	1	1	0	0	0	2	1	1	1	1	1	0.002	1	2	1
93940	3.3	1.5	1339	32.94	196.72	48.96	4.21	1	50	3	3	1	NA	3.79	1	2	2	2	1	1	2	NA	24.8	2	NA	2	1	NA	1	2	1	3	1	0	0	0	0	1	3	1	1	1	1	0.033	1	2	1
93941	10	11.7	2982	118.74	225.93	182.7	18.45	1	42	5	5	1	NA	3.21	2	NA	2	2	2	2	2	NA	28.3	2	NA	2	1	NA	4	3	1	2	1	0	0	0	0	2	1	1	1	2	0	0.1	1	2	1
93945	52.5	3.4	3369	117	314.07	182.77	17.75	1	66	4	2	5	NA	1.4	2	NA	2	2	2	2	2	NA	23.2	2	NA	2	2	NA	2	2	2	2	0	0	0	0	0	2	1	1	3	1	1	0.525	2	2	2
93947	33.8	0.7	1983	86.1	163	93.16	12.87	2	53	5	5	1	NA	2.46	2	NA	2	2	2	2	2	NA	25.7	1	2	2	1	NA	4	3	1	2	1	0	0	0	0	2	1	1	2	1	1	0.338	1	2	1
93949	3.1	7.2	1993	128.73	232.73	62.51	9.02	2	49	5	4	1	NA	5	2	NA	2	2	2	2	2	NA	24.6	2	NA	3	1	NA	4	3	1	3	1	0	0	0	0	2	1	1	1	1	1	0.031	1	2	1
93950	11.9	2	2204	103.28	264.58	71.5	17.35	1	30	2	3	1	NA	3.32	2	NA	2	2	2	1	1	2	34.9	2	NA	2	1	NA	4	2	1	2	1	0	0	0	0	2	2	3	1	1	1	0.119	1	2	1
93953	0	0.8	2098	59.63	400.89	28.69	6.31	1	26	5	3	5	NA	2.04	2	NA	2	2	2	2	2	NA	40.2	2	NA	2	1	NA	4	2	2	2	1	0	0	0	0	2	1	1	1	1	1	0	1	2	1
93957	102.5	1.1	2030	52.05	242.23	80.01	4.99	2	41	3	4	1	2	1.99	1	1	2	2	1	1	2	NA	29.1	1	1	2	1	NA	1	3	1	2	1	1	0	0	0	2	3	1	3	1	1	1.025	1	2	1
93959	147.3	3.1	3622	133.06	429.85	153.88	8.81	2	61	4	4	2	NA	1.52	1	2	2	2	2	2	2	NA	25.5	1	2	2	1	NA	2	3	2	2	1	0	0	0	0	1	1	1	4	1	1	1.473	2	2	1
93960	13.2	7.4	1797	87.55	115.63	108.75	9.46	1	60	4	4	1	NA	0.85	2	NA	2	2	2	1	2	NA	41.3	1	1	2	1	NA	2	3	1	1	1	1	0	0	0	2	2	1	1	1	1	0.132	2	1	1
93963	19.5	3.9	2723	82.02	253.06	146.27	7.22	1	80	3	2	1	NA	2.07	1	9	2	2	1	1	1	3	32.9	1	1	2	1	NA	1	2	1	2	1	1	0	0	0	2	3	2	1	1	1	0.195	2	2	2
93964	59.9	3.2	2229	93.15	178.67	133.49	12.49	1	52	5	5	1	NA	4.81	2	NA	1	2	2	2	1	3	28.9	1	1	2	1	NA	4	3	1	3	1	1	0	0	1	2	1	2	3	1	1	0.599	1	2	1
93968	173.5	2.1	1406	34.39	187.59	28.7	4.54	1	57	4	2	6	NA	2.99	2	NA	2	2	2	2	1	1	26.1	1	1	2	2	NA	2	2	1	2	0	1	0	0	0	2	1	3	4	1	1	1.735	1	2	1
93969	24	3.2	1286	43.42	130.25	67.09	5.34	2	33	3	5	4	2	0.6	2	NA	2	2	2	1	2	NA	22.4	2	NA	2	2	NA	1	3	2	1	0	0	0	0	0	2	2	1	2	1	1	0.24	1	1	1
93970	321.3	2.1	2629	168.92	251.09	107.78	15.83	1	33	5	5	1	NA	3.66	2	NA	2	2	2	2	2	NA	25.1	2	NA	2	2	NA	4	3	1	3	0	0	0	0	0	2	1	1	4	1	1	3.213	1	2	1
93971	89.3	2.3	3868	58.05	512.14	183.51	6.5	1	40	4	5	1	NA	3.82	2	NA	2	2	2	2	2	NA	38.2	2	NA	2	1	NA	2	3	1	3	1	0	0	0	0	2	1	1	3	1	1	0.893	1	2	1
93972	62.7	2.1	4343	167.9	354.88	161.8	31.53	1	35	3	4	1	NA	3.92	2	NA	2	2	1	1	1	2	29.6	2	NA	2	1	NA	1	3	1	3	1	0	0	0	0	2	3	3	3	1	1	0.627	1	2	1
93974	117.2	7	3486	187.54	381.22	137.41	28.48	1	59	3	5	3	NA	1.66	2	NA	2	2	2	1	2	NA	29.3	2	NA	2	1	NA	1	3	2	2	1	0	0	0	0	2	2	1	4	1	1	1.172	1	2	1
93975	109.1	5.8	2025	75.04	197.63	109.28	9.14	2	54	3	3	3	NA	1.68	2	NA	2	2	2	1	2	NA	27.2	2	NA	2	1	NA	1	2	2	2	1	0	0	0	0	2	2	1	3	1	1	1.091	1	2	1
93980	8.4	2.8	2362	61.63	256.66	63.22	6.04	2	29	3	5	5	2	5	2	NA	2	2	2	2	2	NA	19.2	2	NA	2	1	NA	1	3	2	3	1	0	0	0	0	2	1	1	1	1	1	0.084	1	2	1
93982	86.4	0.8	2758	61.71	230.47	157.62	12.01	2	57	3	5	3	NA	0	1	2	2	2	2	2	2	NA	20.5	2	NA	2	1	NA	1	3	2	1	1	0	0	0	0	1	1	1	3	1	1	0.864	1	1	1
93983	223.5	6.1	2759	126.82	291.03	125.46	14.68	2	75	5	3	1	NA	3.08	1	1	2	2	2	1	2	NA	32.6	1	1	3	1	NA	4	2	1	2	1	1	0	0	0	2	2	1	4	1	1	2.235	2	2	2
93984	185.3	1.6	2093	118.06	196.18	99.33	12.8	2	32	3	4	1	2	2.79	1	1	2	2	1	1	2	NA	31.7	2	NA	2	1	NA	1	3	1	2	1	0	0	0	0	2	3	1	4	1	1	1.853	1	2	1
93985	203.1	3.1	3001	93.85	306.53	157.28	12.63	2	61	2	4	1	NA	0.81	2	NA	2	2	2	2	2	NA	26.9	2	NA	2	1	NA	4	3	1	1	1	0	0	0	0	2	1	1	4	1	1	2.031	2	1	1
93987	55.7	3.6	2154	76.82	272.6	71.61	10.46	1	35	1	2	1	NA	1.16	2	NA	2	2	1	1	1	1	39.2	2	NA	2	1	NA	3	2	1	1	1	0	0	0	0	2	3	3	3	1	1	0.557	1	1	1
93988	111	3	2120	58.55	320.53	72.36	8.66	2	32	3	3	1	2	0.65	2	NA	2	2	2	2	2	NA	18.3	2	NA	2	1	NA	1	2	1	1	1	0	0	0	0	2	1	1	4	1	1	1.11	1	1	1
93989	305.9	2.9	4076	84.2	490.21	145.4	12.01	2	39	3	5	1	2	5	2	NA	2	2	2	1	1	3	21.4	2	NA	2	2	NA	1	3	1	3	0	0	0	0	0	2	2	2	4	1	1	3.059	1	2	1
93990	56.1	4.8	1925	74.72	221.29	87	7.09	2	64	3	5	1	NA	1.85	2	NA	2	2	1	1	1	3	37.3	2	NA	2	1	NA	1	3	1	2	1	0	0	0	0	2	3	2	3	1	1	0.561	2	2	1
93998	1.5	8.4	2044	123.36	118.82	120.25	18.81	2	24	3	3	5	2	1.83	2	NA	2	2	1	1	2	NA	20.3	2	NA	2	2	NA	1	2	2	2	0	0	0	0	0	2	3	1	1	1	1	0.015	1	2	1
93999	339.4	2.5	2541	63.21	295.19	74.41	9.89	2	23	4	4	5	2	4.98	2	NA	2	2	2	2	2	NA	24.9	2	NA	2	2	NA	2	3	2	3	0	0	0	0	0	2	1	1	4	1	1	3.394	1	2	1
94003	32	4.4	2575	44.64	403.26	90.84	5.33	2	75	1	4	2	NA	2.74	1	2	2	2	2	2	2	NA	25.6	2	NA	2	1	NA	3	3	2	2	1	0	0	0	0	1	1	1	2	1	1	0.32	2	2	2
94004	47.4	2.4	2017	53.57	250.84	92.47	9.58	2	25	5	5	5	2	3.82	2	NA	2	2	2	1	2	NA	30.1	2	NA	2	2	NA	4	3	2	3	0	0	0	0	0	2	2	1	2	2	0	0.474	1	2	1
94010	188.5	0.8	2817	85.07	461.05	79.88	11.57	1	71	3	5	1	NA	2.31	2	NA	2	1	1	1	2	NA	26.1	1	1	2	1	NA	1	3	1	2	1	1	0	1	0	2	3	1	4	1	1	1.885	2	2	2
94012	45	2.9	2784	70.28	298.9	72.32	8.05	2	25	5	4	6	2	2.15	2	NA	2	2	1	1	1	1	25.2	2	NA	2	1	NA	4	3	1	2	1	0	0	0	0	2	3	3	2	1	1	0.45	1	2	1
94013	68.5	4	5449	182.47	694.2	215.81	26.16	1	56	3	4	5	NA	3.85	2	NA	2	2	1	1	1	3	22.4	2	NA	2	2	NA	1	3	2	3	0	0	0	0	0	2	3	2	3	1	1	0.685	1	2	1
94015	5.1	0.8	944	41.87	58.23	43.11	6.33	2	30	3	2	3	2	1.18	2	NA	2	2	2	2	2	NA	26.2	2	NA	2	1	NA	1	2	2	1	1	0	0	0	0	2	1	1	1	1	1	0.051	1	1	1
94016	9.6	0.3	1541	64.49	127.08	81.99	11.37	1	70	5	1	1	NA	1.11	1	1	2	2	1	1	1	1	21.5	2	NA	2	1	NA	4	1	1	1	1	0	0	0	0	2	3	3	1	1	1	0.096	2	1	2
94017	39.1	0.6	2953	76.49	439.64	97.92	8.18	1	54	3	4	1	NA	5	1	1	1	2	1	1	1	3	31.8	1	1	3	1	NA	1	3	1	3	1	1	0	0	1	2	3	2	2	1	1	0.391	1	2	1
94019	63.1	4.2	1566	40.27	173.47	80.22	10.29	2	64	4	3	1	NA	4.57	1	9	2	2	2	1	2	NA	26.4	2	NA	2	2	NA	2	2	1	3	0	0	0	0	0	2	2	1	3	1	1	0.631	2	2	1
94021	67.7	1.2	1744	34.37	249.66	75.62	4.67	2	38	3	1	4	2	0.09	1	4	2	2	1	1	1	3	34.5	2	NA	2	2	NA	1	1	2	1	0	0	0	0	0	2	3	2	3	1	1	0.677	1	1	1
94028	80.1	2.8	1590	67.97	220.19	51.91	9.16	2	39	2	5	3	2	4.43	2	NA	2	2	2	2	1	3	21.9	2	NA	2	1	NA	4	3	2	3	1	0	0	0	0	2	1	2	3	1	1	0.801	1	2	1
94029	31.4	6.1	951	41.44	108.87	29.39	6.39	2	46	3	5	6	NA	4.15	1	1	2	2	1	1	1	3	24.9	2	NA	2	1	NA	1	3	1	3	1	0	0	0	0	2	3	2	2	1	1	0.314	1	2	1
94030	53.2	8.4	3639	147.45	232.87	159.83	17.7	1	45	3	2	6	NA	3.98	2	NA	2	2	2	2	1	3	28.8	2	NA	2	2	NA	1	2	1	3	0	0	0	0	0	2	1	2	3	1	1	0.532	1	2	1
94031	187.5	2.5	4153	151.83	170.23	145.84	21.73	1	67	4	2	2	NA	0.99	1	3	2	2	2	2	1	1	25.9	2	NA	2	1	NA	2	2	2	1	1	0	0	0	0	2	1	3	4	1	1	1.875	2	1	2
94033	99.9	5.8	2750	112.82	342.31	107.54	15.69	2	55	2	3	1	NA	5	2	NA	2	2	2	1	1	3	29.2	2	NA	2	1	NA	4	2	1	3	1	0	0	0	0	2	2	2	3	1	1	0.999	1	2	1
94037	28.6	5.4	2287	77.85	312.56	86.07	11.9	1	59	5	5	1	NA	5	2	NA	2	1	2	2	2	NA	26.4	2	NA	1	1	NA	4	3	1	3	1	0	1	1	0	2	1	1	2	1	1	0.286	1	2	1
94038	157.5	4.7	2201	85.42	399.76	30.95	7.27	2	59	1	5	3	NA	0.91	2	NA	2	2	2	2	1	2	30.3	2	NA	3	1	NA	3	3	2	1	1	0	0	0	0	2	1	3	4	1	1	1.575	1	1	1
94039	103.2	5.7	1738	64.16	216.82	58.32	8.15	1	60	5	5	1	NA	5	2	NA	2	2	2	2	2	NA	29.6	1	1	2	2	NA	4	3	1	3	0	1	0	0	0	2	1	1	3	1	1	1.032	2	2	1
94041	185.6	1.5	1245	41.13	161.16	50.35	3.26	2	60	2	4	1	NA	5	1	1	2	2	2	2	2	NA	22.5	2	NA	2	2	NA	4	3	1	3	0	0	0	0	0	2	1	1	4	1	1	1.856	2	2	1
94042	1.9	7.1	1451	66.2	184.52	55.11	16.97	1	26	5	3	5	NA	1.18	2	NA	2	2	2	2	2	NA	23.5	2	NA	2	2	NA	4	2	2	1	0	0	0	0	0	2	1	1	1	1	1	0.019	1	1	1
94043	106.5	1.1	3297	75.59	511.7	73.94	9.82	1	64	5	5	1	NA	5	2	NA	1	1	2	2	1	1	22.2	2	NA	1	1	NA	4	3	1	3	1	0	1	1	1	2	1	3	3	1	1	1.065	2	2	1
94044	88.4	1.6	2371	134.92	161.15	56.02	16.38	2	34	2	2	1	2	5	2	NA	2	2	1	1	1	3	21.8	2	NA	2	2	NA	4	2	1	3	0	0	0	0	0	2	3	2	3	1	1	0.884	1	2	1
94045	2.6	0.6	965	42.52	83.14	50.05	6.24	1	62	2	1	2	NA	0.89	1	9	2	2	2	2	2	NA	26.1	2	NA	1	1	NA	4	1	2	1	1	0	1	0	0	2	1	1	1	1	1	0.026	2	1	1
94046	103.1	0.7	2015	63.67	265.02	79.35	9.78	1	46	2	1	3	NA	1.39	2	NA	2	2	1	1	1	3	28.7	2	NA	2	2	NA	4	1	2	2	0	0	0	0	0	2	3	2	3	1	1	1.031	1	2	1
94047	87.7	10.4	5695	254.1	614.96	251.96	30.35	2	45	1	3	1	NA	2.72	2	NA	2	2	2	2	1	2	35.6	2	NA	2	1	NA	3	2	1	2	1	0	0	0	0	2	1	3	3	1	1	0.877	1	2	1
94048	64.7	5.2	1765	63.02	154.38	102.77	8.34	1	80	3	3	2	NA	2.64	1	1	2	2	1	1	1	3	21.6	2	NA	2	2	NA	1	2	2	2	0	0	0	0	0	2	3	2	3	1	1	0.647	2	2	2
94049	40.9	0.5	1259	32.3	212.84	33.76	3.67	2	66	4	4	5	NA	1.02	2	NA	2	2	2	1	2	NA	58.7	1	1	2	1	NA	2	3	2	1	1	1	0	0	0	2	2	1	2	1	1	0.409	2	1	2
94050	37.6	1.7	2198	62.95	295.5	88.29	8.04	2	55	3	3	3	NA	1.01	1	1	2	2	1	1	2	NA	27.3	1	1	2	1	NA	1	2	2	1	1	1	0	0	0	2	3	1	2	1	1	0.376	1	1	1
94051	64.7	11.4	1810	57.03	277.56	58.55	15.36	2	80	3	3	2	NA	5	1	1	2	2	2	1	2	NA	29.1	2	NA	2	1	NA	1	2	2	3	1	0	0	0	0	2	2	1	3	2	0	0.647	2	2	2
94057	42.7	22.2	2734	193.62	81.2	182.43	9.33	2	62	3	2	2	NA	3.15	1	1	2	2	2	1	1	2	32.2	1	1	2	1	NA	1	2	2	2	1	1	0	0	0	2	2	3	2	1	1	0.427	2	2	1
94058	30.4	2.2	1020	28.18	179.63	24.74	3.37	2	61	3	4	1	NA	2.34	1	1	2	1	2	1	1	3	44.8	1	1	2	1	NA	1	3	1	2	1	1	0	1	0	2	2	2	2	1	1	0.304	2	2	1
94059	116.6	1.6	2728	81.24	381.17	102.91	12.76	2	54	1	2	5	NA	0.72	1	9	2	2	2	2	1	1	31.1	1	1	2	1	NA	3	2	2	1	1	1	0	0	0	2	1	3	4	1	1	1.166	1	1	1
94060	156.1	1.6	1014	66.64	125.63	31.25	7.49	1	59	3	4	1	NA	2.2	1	4	2	2	2	2	2	NA	41	2	NA	2	1	NA	1	3	1	2	1	0	0	0	0	2	1	1	4	1	1	1.561	1	2	1
94061	34.3	27.7	1445	80.81	229.49	22.96	5.82	2	36	1	2	1	2	0.87	2	NA	2	2	2	2	2	NA	32.9	2	NA	1	2	NA	3	2	1	1	0	0	1	0	0	2	1	1	2	1	1	0.343	1	1	1
94065	44	1.3	1080	49.29	109.76	49.09	7.36	2	69	4	3	2	NA	2.07	1	2	2	2	1	2	2	NA	27.4	1	2	2	2	NA	2	2	2	2	0	0	0	0	0	1	3	1	2	1	1	0.44	2	2	2
94067	103.9	1.8	3118	104.81	410.28	120.17	16.33	1	44	1	2	1	NA	1.22	2	NA	2	2	2	1	1	3	35.8	2	NA	2	2	NA	3	2	1	1	0	0	0	0	0	2	2	2	3	1	1	1.039	1	1	1
94068	80.5	4.6	2261	93.22	240.67	107.12	13	1	69	3	4	1	NA	4.93	2	NA	2	2	1	2	1	3	28.2	1	2	2	2	NA	1	3	1	3	0	0	0	0	0	2	3	2	3	1	1	0.805	2	2	2
94069	46.9	12.7	2145	101.24	212.56	102.22	6.19	1	61	3	3	1	NA	2.65	2	NA	2	1	2	2	2	NA	31.3	1	2	1	2	NA	1	2	1	2	0	0	1	1	0	2	1	1	2	2	0	0.469	2	2	1
94073	77.6	4.1	1556	86.5	167.18	61.78	13.99	1	69	2	2	3	NA	3.78	1	1	2	2	2	1	1	3	34.9	1	1	1	1	NA	4	2	2	3	1	1	1	0	0	2	2	2	3	1	1	0.776	2	2	2
94074	20.7	0.5	1749	64.28	242.29	60.49	9.48	1	29	3	4	4	NA	5	2	NA	2	2	2	2	2	NA	20.6	2	NA	2	2	NA	1	3	2	3	0	0	0	0	0	2	1	1	2	1	1	0.207	1	2	1
94080	16.5	2.9	1689	84.21	211.72	61.51	15.91	2	79	3	3	1	NA	2.46	2	NA	2	2	2	2	2	NA	22.3	1	1	2	1	NA	1	2	1	2	1	1	0	0	0	2	1	1	1	1	1	0.165	2	2	2
94081	279.1	5.1	2553	95.41	335.53	99.69	10.88	1	80	5	5	3	NA	5	1	9	1	2	2	2	2	NA	24.7	2	NA	1	1	NA	4	3	2	3	1	0	1	0	1	2	1	1	4	1	1	2.791	2	2	2
94082	59.1	5.6	2256	88.16	229.31	97.24	7.47	2	69	3	4	1	NA	5	1	1	1	2	2	1	2	NA	22.3	1	1	2	1	NA	1	3	1	3	1	1	0	0	1	2	2	1	3	1	1	0.591	2	2	2
94086	120.2	14.9	1859	79.72	234.96	68.36	20.86	2	80	3	3	2	NA	1.74	1	2	1	2	2	2	1	3	25.2	1	1	2	2	NA	1	2	2	2	0	1	0	0	1	1	1	2	4	1	1	1.202	2	2	2
94093	76.9	1.1	2775	80.08	194.54	78.17	8.07	1	36	3	3	1	NA	5	2	NA	2	2	2	2	1	3	34.4	2	NA	1	1	NA	1	2	1	3	1	0	1	0	0	2	1	2	3	1	1	0.769	1	2	1
94095	0.1	0.6	655	15.96	83.61	28.95	2.07	2	78	4	4	3	NA	1.69	1	1	1	1	2	2	2	NA	29	1	1	2	1	NA	2	3	2	2	1	1	0	1	1	2	1	1	1	1	1	0.001	2	2	2
94097	138.5	21.4	1550	77.56	134.31	68.65	16.09	2	62	3	3	3	NA	1.18	1	1	2	2	2	1	1	3	35.7	2	NA	3	1	NA	1	2	2	1	1	0	0	0	0	2	2	2	4	1	1	1.385	2	1	1
94098	25.9	0.7	2753	63.04	354.86	122.08	7.62	2	23	4	4	5	2	1.54	2	NA	2	2	2	2	2	NA	30.3	2	NA	2	2	NA	2	3	2	2	0	0	0	0	0	2	1	1	2	1	1	0.259	1	2	1
94099	7.1	0.6	1504	48.76	207.6	53.69	6.25	2	20	5	4	5	2	1.54	2	NA	2	2	2	2	2	NA	34.5	2	NA	2	2	NA	4	3	2	2	0	0	0	0	0	2	1	1	1	2	0	0.071	1	2	1
94101	56.5	8.9	1098	66.43	133.49	34.19	5.94	2	64	5	4	1	NA	5	2	NA	2	2	2	1	2	NA	29.7	1	1	2	1	NA	4	3	1	3	1	1	0	0	0	2	2	1	3	1	1	0.565	2	2	1
94105	7.7	0.8	2385	40.83	246.85	63.16	3.25	2	46	1	4	1	NA	5	2	NA	2	2	2	2	1	1	28	2	NA	2	2	NA	3	3	1	3	0	0	0	0	0	2	1	3	1	1	1	0.077	1	2	1
94108	7.3	0.9	2861	97.24	383.91	106.34	14.73	1	64	1	1	1	NA	1.72	2	NA	2	2	2	2	1	3	26.4	2	NA	2	2	NA	3	1	1	2	0	0	0	0	0	2	1	2	1	1	1	0.073	2	2	1
94112	103.6	0.7	1352	63.06	126.82	66.98	9.32	1	28	1	4	5	NA	1.82	2	NA	2	2	2	1	1	3	28	2	NA	2	1	NA	3	3	2	2	1	0	0	0	0	2	2	2	3	1	1	1.036	1	2	1
94113	47.1	2.2	1492	90.91	177.21	47.77	6.23	2	60	3	3	3	NA	2.02	2	NA	2	2	2	2	2	NA	23.4	2	NA	1	2	NA	1	2	2	2	0	0	1	0	0	2	1	1	2	1	1	0.471	2	2	1
94116	54.5	2.4	718	34.62	64.45	39.34	4.72	2	60	3	4	1	NA	3.65	2	NA	2	2	2	2	2	NA	25.1	1	1	2	1	NA	1	3	1	3	1	1	0	0	0	2	1	1	3	1	1	0.545	2	2	1
94117	147.4	0.6	2483	124.66	272.82	101.45	12.73	2	57	3	2	3	NA	1.88	1	1	2	2	2	2	1	1	74.8	2	NA	1	1	NA	1	2	2	2	1	0	1	0	0	2	1	3	4	1	1	1.474	1	2	1
94119	12.6	18.3	1119	52.26	135.28	41.33	3.96	1	57	4	4	3	NA	2.64	1	9	2	1	2	2	2	NA	23.5	1	1	2	2	NA	2	3	2	2	0	1	0	1	0	2	1	1	1	1	1	0.126	1	2	1
94124	322.6	15.6	3179	132.02	397.7	123.8	13.9	1	55	2	2	1	NA	1.1	2	NA	2	2	2	1	2	NA	27.8	2	NA	2	1	NA	4	2	1	1	1	0	0	0	0	2	2	1	4	1	1	3.226	1	1	1
94126	22.4	11.1	2619	96.19	284.62	124.84	7.04	2	62	4	1	3	NA	1.54	2	NA	2	2	2	1	2	NA	33.6	1	1	1	2	NA	2	1	2	2	0	1	1	0	0	2	2	1	2	2	0	0.224	2	2	1
94128	11.7	1.2	2229	78.91	231.89	110.12	13.74	1	35	4	4	3	NA	5	2	NA	2	2	2	1	2	NA	38.3	2	NA	2	1	NA	2	3	2	3	1	0	0	0	0	2	2	1	1	1	1	0.117	1	2	1
94131	39.8	0.3	1700	54.09	244.96	58.86	12.81	2	39	3	4	1	2	3.05	2	NA	2	2	2	2	2	NA	45.1	2	NA	2	1	NA	1	3	1	2	1	0	0	0	0	2	1	1	2	1	1	0.398	1	2	1
94134	2.9	0.8	1192	46.61	136.24	51.73	6	2	61	2	5	3	NA	1.02	2	NA	2	2	2	2	2	NA	28.7	2	NA	2	2	NA	4	3	2	1	0	0	0	0	0	2	1	1	1	1	1	0.029	2	1	1
94137	98	8.8	1002	31.44	185.72	20.12	2.84	2	49	4	5	3	NA	4.86	2	NA	2	2	2	2	2	NA	24.5	1	1	2	1	NA	2	3	2	3	1	1	0	0	0	2	1	1	3	1	1	0.98	1	2	1
94138	17	3.1	900	38.87	113.82	37.42	4.62	2	72	5	4	1	NA	5	1	1	2	2	2	1	2	NA	25.2	1	1	1	1	NA	4	3	1	3	1	1	1	0	0	2	2	1	1	1	1	0.17	2	2	2
94139	5	3.2	3180	142.26	241.76	150.91	14.69	2	49	2	4	6	NA	1.15	1	1	2	2	2	2	1	1	32	2	NA	2	1	NA	4	3	1	1	1	0	0	0	0	2	1	3	1	1	1	0.05	1	1	1
94141	31.9	3.1	2291	122.27	237.62	100.19	12.64	1	71	4	5	1	NA	5	2	NA	2	2	2	2	2	NA	24.4	1	1	2	1	NA	2	3	1	3	1	1	0	0	0	2	1	1	2	2	0	0.319	2	2	2
94151	184.9	5.9	2454	84.95	303.5	109.88	9.2	1	23	2	5	6	NA	5	2	NA	2	2	2	1	2	NA	27.9	2	NA	2	2	NA	4	3	1	3	0	0	0	0	0	2	2	1	4	1	1	1.849	1	2	1
94152	160.4	2.4	2712	141.41	229.56	144.8	21.13	2	64	3	4	4	NA	0.92	2	NA	2	2	2	1	2	NA	21.3	2	NA	2	1	NA	1	3	2	1	1	0	0	0	0	2	2	1	4	1	1	1.604	2	1	1
94154	249.8	12	2742	98.12	343.79	116.7	13.34	2	80	3	4	1	NA	5	2	NA	2	2	2	2	2	NA	23.4	2	NA	2	1	NA	1	3	1	3	1	0	0	0	0	2	1	1	4	1	1	2.498	2	2	2
94155	44	1.8	1636	39.88	183.7	89.96	6.85	1	56	5	5	1	NA	5	2	NA	2	1	2	2	2	NA	38	1	1	1	2	NA	4	3	1	3	0	1	1	1	0	2	1	1	2	1	1	0.44	1	2	1
94156	316.8	2.3	2416	61.85	252.65	130.11	7.25	2	63	1	3	1	NA	5	1	9	2	2	2	1	1	3	28.8	2	NA	2	1	NA	3	2	1	3	1	0	0	0	0	2	2	2	4	1	1	3.168	2	2	1
94157	26	7.3	1424	50.96	97.54	94.44	6.45	2	60	5	3	1	NA	5	2	NA	2	2	2	2	2	NA	18.3	2	NA	2	1	NA	4	2	1	3	1	0	0	0	0	2	1	1	2	2	0	0.26	2	2	1
94160	46.3	26.8	1451	106.37	133.96	56.85	7.33	2	22	3	4	1	2	4.04	2	NA	2	2	2	1	2	NA	23.1	2	NA	2	2	NA	1	3	1	3	0	0	0	0	0	2	2	1	2	1	1	0.463	1	2	1
94162	29.5	2	1189	27.44	248.87	13.58	5.42	1	64	2	1	1	NA	0.48	2	NA	2	2	2	2	2	NA	24	2	NA	2	2	NA	4	1	1	1	0	0	0	0	0	2	1	1	2	1	1	0.295	2	1	1
94163	43.2	2.5	6642	133.72	972.62	252.85	15.16	1	35	3	2	1	NA	1.53	2	NA	2	2	1	1	1	1	24.6	2	NA	2	1	NA	1	2	1	2	1	0	0	0	0	2	3	3	2	1	1	0.432	1	2	1
94166	15.7	2.1	4211	134.54	454.94	211.09	18.54	1	28	3	4	1	NA	0.99	2	NA	2	2	1	1	2	NA	31.6	2	NA	2	1	NA	1	3	1	1	1	0	0	0	0	2	3	1	1	1	1	0.157	1	1	1
94168	50	3.9	1259	71.56	125.85	40.01	12.11	2	66	2	1	1	NA	0.4	1	9	2	2	2	2	1	3	32.4	1	2	2	1	NA	4	1	1	1	1	0	0	0	0	2	1	2	3	2	0	0.5	2	1	2
94173	7	0.7	886	25.98	127.32	30.61	2.62	2	68	4	3	3	NA	0.74	1	9	2	2	2	1	1	3	33.6	1	1	2	2	NA	2	2	2	1	0	1	0	0	0	2	2	2	1	1	1	0.07	2	1	2
94175	240	23.1	7084	255.03	843.41	309.85	37.93	1	77	3	3	1	NA	1.46	1	1	2	2	1	1	1	3	26.1	1	1	2	1	NA	1	2	1	2	1	1	0	0	0	2	3	2	4	1	1	2.4	2	2	2
94176	111.4	2.6	2274	75.36	266.33	96.49	8.48	2	24	3	4	5	2	3.48	2	NA	2	2	1	1	2	NA	27.7	2	NA	2	1	NA	1	3	2	2	1	0	0	0	0	2	3	1	4	1	1	1.114	1	2	1
94177	53	2.1	1563	62.57	208.32	57.45	7.38	2	59	1	5	3	NA	1.64	2	NA	2	2	2	2	2	NA	25.9	2	NA	2	1	NA	3	3	2	2	1	0	0	0	0	2	1	1	3	2	0	0.53	1	2	1
94178	18.8	4.4	2530	122.61	197.35	135.19	20.2	1	34	3	4	4	NA	3.4	2	NA	2	2	1	1	1	1	43.5	1	1	2	2	NA	1	3	2	2	0	1	0	0	0	2	3	3	1	1	1	0.188	1	2	1
94179	86.7	3.5	2025	78.95	294.74	66.75	12.31	1	72	3	3	1	NA	1.52	1	4	1	1	2	2	1	3	49.7	1	2	1	1	NA	1	2	1	2	1	0	1	1	1	2	1	2	3	1	1	0.867	2	2	2
94183	24.8	2.7	2519	120.79	293.84	100.95	13.35	1	49	3	4	1	NA	5	2	NA	2	2	2	2	2	NA	44.5	2	NA	2	2	NA	1	3	1	3	0	0	0	0	0	2	1	1	2	1	1	0.248	1	2	1
94187	16.2	0.4	719	27.71	86.45	30.44	2.95	2	54	5	5	1	NA	5	2	NA	2	2	2	2	2	NA	29.6	2	NA	2	2	NA	4	3	1	3	0	0	0	0	0	2	1	1	1	1	1	0.162	1	2	1
94189	43.3	1.6	3148	112.98	274.38	179.28	12.12	2	21	1	3	1	3	1.49	2	NA	2	2	2	2	2	NA	40.1	2	NA	2	2	NA	3	2	1	2	0	0	0	0	0	2	1	1	2	1	1	0.433	1	2	1
94190	35.8	0.6	1592	100.77	114.76	83.06	17.74	1	43	5	4	5	NA	4.07	2	NA	2	2	1	1	1	1	25.7	2	NA	2	2	NA	4	3	2	3	0	0	0	0	0	2	3	3	2	1	1	0.358	1	2	1
94192	4.9	0.4	1131	48.93	161.16	31.88	3.95	2	54	3	3	1	NA	5	1	9	2	2	2	1	1	1	41.8	2	NA	1	2	NA	1	2	1	3	0	0	1	0	0	2	2	3	1	1	1	0.049	1	2	1
94193	18.9	2.5	2252	75.68	266.69	98.57	8.91	2	58	4	4	3	NA	1.68	1	1	2	2	2	2	2	NA	41.1	1	1	2	2	NA	2	3	2	2	0	1	0	0	0	2	1	1	1	1	1	0.189	1	2	1
94198	117.8	1.3	2048	48.4	295.59	81.63	5.71	2	63	1	1	1	NA	4.93	2	NA	2	2	2	2	1	2	28.4	2	NA	2	1	NA	3	1	1	3	1	0	0	0	0	2	1	3	4	1	1	1.178	2	2	1
94200	65.9	0.7	1904	74.7	255.76	67.5	6.5	2	26	2	4	5	2	3.59	2	NA	2	2	2	2	2	NA	37.8	2	NA	2	2	NA	4	3	2	3	0	0	0	0	0	2	1	1	3	1	1	0.659	1	2	1
94202	21	3	2323	96.02	246.62	106.98	13.35	1	70	3	5	1	NA	5	1	9	1	2	2	1	2	NA	36.8	2	NA	2	1	NA	1	3	1	3	1	0	0	0	1	2	2	1	2	1	1	0.21	2	2	2
94206	7.8	4.9	2139	141.46	172.57	101.41	23.88	1	56	5	5	1	NA	3.85	2	NA	2	2	2	2	2	NA	27.2	2	NA	2	1	NA	4	3	1	3	1	0	0	0	0	2	1	1	1	1	1	0.078	1	2	1
94207	0.5	2.5	2793	55.28	474.83	80.86	7.77	1	62	4	2	1	NA	0.76	1	1	2	2	2	1	1	1	30.8	2	NA	2	2	NA	2	2	1	1	0	0	0	0	0	2	2	3	1	1	1	0.005	2	1	1
94208	158	0.3	2427	57.06	244.92	141.16	8.11	2	45	4	5	5	NA	3.67	1	2	2	2	2	2	2	NA	46	1	1	3	1	NA	2	3	2	3	1	1	0	0	0	1	1	1	4	1	1	1.58	1	2	1
94210	144	8.4	3013	102.62	392.64	123.83	13.07	1	80	4	2	3	NA	0.86	1	2	2	2	1	2	2	NA	24.2	2	NA	2	2	NA	2	2	2	1	0	0	0	0	0	1	3	1	4	1	1	1.44	2	1	2
94211	105.3	4.1	1697	62.29	153.19	101.42	9.05	2	23	3	5	5	2	2.97	2	NA	2	2	2	2	2	NA	18.6	2	NA	2	1	NA	1	3	2	2	1	0	0	0	0	2	1	1	3	1	1	1.053	1	2	1
94212	76.6	2.9	1439	51.54	166.2	64.94	7.11	2	67	5	4	1	NA	2.79	1	9	2	2	2	2	2	NA	22	2	NA	2	1	NA	4	3	1	2	1	0	0	0	0	2	1	1	3	1	1	0.766	2	2	2
94216	0	0.6	499	24.98	45.59	24.05	2.58	2	67	4	5	1	NA	5	1	2	1	1	2	2	2	NA	30.2	1	1	1	1	NA	2	3	1	3	1	1	1	1	1	1	1	1	1	1	1	0	2	2	2
94223	43.4	1.1	3133	109.71	250.36	200.85	14.98	2	43	2	4	1	2	0.94	2	NA	2	2	2	1	1	3	29.3	2	NA	2	1	NA	4	3	1	1	1	0	0	0	0	2	2	2	2	1	1	0.434	1	1	1
94227	134.6	28.1	1378	68.78	160.08	54.53	4.11	1	80	3	5	2	NA	5	2	NA	2	2	2	1	2	NA	32.3	1	2	2	2	NA	1	3	2	3	0	0	0	0	0	2	2	1	4	1	1	1.346	2	2	2
94232	52.1	5.6	2021	65.92	162.33	107.28	8.75	1	70	3	5	1	NA	5	2	NA	2	2	2	2	2	NA	27.5	1	1	1	2	NA	1	3	1	3	0	1	1	0	0	2	1	1	3	1	1	0.521	2	2	2
94233	232.7	0	1165	28.19	224.59	25.69	5.42	1	62	1	2	1	NA	2.45	2	NA	2	2	2	2	1	3	24.7	2	NA	2	2	NA	3	2	1	2	0	0	0	0	0	2	1	2	4	1	1	2.327	2	2	1
94237	69.3	3.4	2987	104.01	360.85	128.89	16.06	1	63	3	5	1	NA	5	1	9	1	2	2	1	2	NA	36.4	1	1	2	1	NA	1	3	1	3	1	1	0	0	1	2	2	1	3	1	1	0.693	2	2	1
94241	28.4	2.1	2021	102.27	179.66	98.81	11.92	2	30	5	5	6	2	2.66	2	NA	2	2	1	2	2	NA	30.1	2	NA	2	1	NA	4	3	1	2	1	0	0	0	0	2	3	1	2	1	1	0.284	1	2	1
94242	25.8	0.1	2952	156.66	267.36	67.11	10.37	1	60	4	3	1	NA	0.07	1	1	2	1	2	1	1	1	25	1	2	1	2	NA	2	2	1	1	0	0	1	1	0	2	2	3	2	1	1	0.258	2	1	1
94243	63.8	5.2	1348	65.94	144.43	58.96	8.8	1	80	5	3	1	NA	1.48	1	1	2	2	2	2	1	3	28.2	1	2	1	1	NA	4	2	1	2	1	0	1	0	0	2	1	2	3	1	1	0.638	2	2	2
94245	18.7	7.6	2799	85.55	227.9	47.21	9.45	2	31	3	5	6	2	2.88	1	4	2	2	2	1	1	2	26.6	2	NA	2	1	NA	1	3	1	2	1	0	0	0	0	2	2	3	1	1	1	0.187	1	2	1
94247	68.1	4.2	2824	102.25	347.4	116.62	10.08	1	27	3	3	1	NA	2.13	2	NA	2	2	1	2	1	3	45.7	1	1	2	2	NA	1	2	1	2	0	1	0	0	0	2	3	2	3	1	1	0.681	1	2	1
94248	0	0.5	867	6.01	139.42	33.29	0.64	2	38	4	3	5	2	0.87	2	NA	2	2	2	2	2	NA	32	2	NA	2	1	NA	2	2	2	1	1	0	0	0	0	2	1	1	1	1	1	0	1	1	1
94249	124	0.4	909	31.24	136.46	28.19	3.37	2	66	4	5	2	NA	1.85	2	NA	2	2	2	1	2	NA	33.9	2	NA	2	2	NA	2	3	2	2	0	0	0	0	0	2	2	1	4	1	1	1.24	2	2	2
94251	7.5	2.1	1214	29.21	158.75	55.15	5	2	22	3	3	6	2	2.79	2	NA	2	2	2	1	1	1	24.8	2	NA	2	2	NA	1	2	1	2	0	0	0	0	0	2	2	3	1	1	1	0.075	1	2	1
94253	143.3	3.8	1559	71.38	197.44	61.47	11.47	2	70	5	4	2	NA	1.03	1	1	2	2	2	2	2	NA	36.8	2	NA	2	1	NA	4	3	2	1	1	0	0	0	0	2	1	1	4	1	1	1.433	2	1	2
94255	276.8	6.3	2158	89.18	256.07	90.38	9.15	1	43	1	5	6	NA	3.88	2	NA	2	2	2	2	2	NA	31.6	1	2	2	1	NA	3	3	1	3	1	0	0	0	0	2	1	1	4	1	1	2.768	1	2	1
94258	94.5	5.3	1754	74.04	172.83	86.37	7.94	1	51	3	3	1	NA	2.57	2	NA	2	2	1	1	2	NA	28.7	2	NA	2	2	NA	1	2	1	2	0	0	0	0	0	2	3	1	3	1	1	0.945	1	2	1
94259	74.1	0.3	1519	52.76	219.71	49.05	6.8	2	50	5	3	1	NA	2.09	2	NA	2	2	2	1	2	NA	23	2	NA	2	1	NA	4	2	1	2	1	0	0	0	0	2	2	1	3	1	1	0.741	1	2	1
94261	45.3	1.8	598	21.77	100.05	13.64	3.25	2	63	5	5	1	NA	3.39	1	9	2	2	2	2	2	NA	23	2	NA	2	2	NA	4	3	1	2	0	0	0	0	0	2	1	1	2	1	1	0.453	2	2	1
94262	79.8	2.8	5979	254.94	686.34	249.55	27.78	1	22	1	3	5	NA	1.37	2	NA	2	2	1	1	2	NA	19.4	2	NA	2	1	NA	3	2	2	2	1	0	0	0	0	2	3	1	3	1	1	0.798	1	2	1
94266	163.1	24.9	4117	175.56	474.05	179.17	27.64	1	43	2	2	5	NA	1.29	2	NA	2	2	2	2	1	3	26.7	2	NA	2	1	NA	4	2	2	1	1	0	0	0	0	2	1	2	4	1	1	1.631	1	1	1
94267	109.1	6.5	2596	105.99	364.4	86.43	20.16	2	80	5	4	1	NA	5	1	2	2	2	2	2	2	NA	24.7	1	1	2	1	NA	4	3	1	3	1	1	0	0	0	1	1	1	3	2	0	1.091	2	2	2
94270	143.3	12.2	1994	114.2	217.15	49.24	9.9	1	33	1	2	6	NA	0.41	1	9	2	2	2	2	2	NA	24.9	2	NA	2	2	NA	3	2	1	1	0	0	0	0	0	2	1	1	4	1	1	1.433	1	1	1
94274	31.7	7.7	1433	53.7	184.41	55.75	6.32	2	58	2	5	1	NA	5	1	9	2	2	2	2	2	NA	32.9	2	NA	2	1	NA	4	3	1	3	1	0	0	0	0	2	1	1	2	1	1	0.317	1	2	1
94275	136.4	3.3	3143	173.52	355.03	120.65	23.5	1	54	1	4	1	NA	3.85	2	NA	2	2	2	2	2	NA	31	1	1	2	1	NA	3	3	1	3	1	1	0	0	0	2	1	1	4	1	1	1.364	1	2	1
94277	0.5	2.1	902	39.13	119.71	31.16	5.24	2	41	2	1	6	2	0.62	2	NA	2	2	2	2	2	NA	28.3	2	NA	2	1	NA	4	1	1	1	1	0	0	0	0	2	1	1	1	2	0	0.005	1	1	1
94279	208.9	7	1749	86.1	264.05	42.93	11.74	1	39	5	5	1	NA	4.81	2	NA	2	2	2	2	2	NA	24.2	2	NA	2	1	NA	4	3	1	3	1	0	0	0	0	2	1	1	4	1	1	2.089	1	2	1
94281	9.6	2.6	2740	68.69	425.13	89.5	11.37	2	31	5	3	5	2	0.28	2	NA	2	2	1	1	1	2	39.5	2	NA	2	1	NA	4	2	2	1	1	0	0	0	0	2	3	3	1	1	1	0.096	1	1	1
94283	29.4	0.2	1823	62.08	234.35	64.49	10.52	2	60	4	3	2	NA	0.31	1	9	2	2	2	1	1	3	45.4	1	2	2	1	NA	2	2	2	1	1	0	0	0	0	2	2	2	2	1	1	0.294	2	1	1
94285	85.8	4.3	6354	117.84	1134.08	166.31	24.36	1	43	2	1	1	NA	2.04	9	NA	1	2	1	1	1	1	43.7	1	1	1	2	NA	4	1	1	2	0	1	1	0	1	NA	3	3	3	1	1	0.858	1	2	1
94286	296.5	5.7	1888	62.74	258.11	74.79	10.82	2	75	4	5	2	NA	5	2	NA	2	2	2	1	2	NA	23.3	1	1	2	1	NA	2	3	2	3	1	1	0	0	0	2	2	1	4	1	1	2.965	2	2	2
94287	90.2	19.8	1702	126.91	155.34	63.92	27.74	1	20	3	3	5	NA	5	2	NA	2	2	2	2	2	NA	35.3	2	NA	2	1	NA	1	2	2	3	1	0	0	0	0	2	1	1	3	1	1	0.902	1	2	1
94290	305.9	1.6	1592	53.42	226.33	54.58	5.76	2	35	5	5	3	2	3.03	2	NA	2	2	2	2	2	NA	33.3	2	NA	2	2	NA	4	3	2	2	0	0	0	0	0	2	1	1	4	1	1	3.059	1	2	1
94291	177.1	11.2	1759	117.01	180.86	66.59	20.94	2	27	1	3	6	2	1.71	2	NA	2	2	2	1	2	NA	27.8	2	NA	2	2	NA	3	2	1	2	0	0	0	0	0	2	2	1	4	1	1	1.771	1	2	1
94293	35.6	4.4	2259	103.26	269.64	87.74	13.4	1	64	3	4	1	NA	5	2	NA	2	2	1	1	2	NA	30	2	NA	2	1	NA	1	3	1	3	1	0	0	0	0	2	3	1	2	1	1	0.356	2	2	1
94295	9	7.1	2105	51.82	247.88	104.3	7.6	2	48	5	2	1	NA	3.82	2	NA	2	2	2	2	2	NA	32.8	2	NA	2	1	NA	4	2	1	3	1	0	0	0	0	2	1	1	1	2	0	0.09	1	2	1
94300	55	3.4	2495	86.46	317.85	69.47	7.95	2	69	3	5	2	NA	3.87	2	NA	2	2	2	2	2	NA	35.8	1	1	2	2	NA	1	3	2	3	0	1	0	0	0	2	1	1	3	1	1	0.55	2	2	2
94301	31	0.3	1382	48.93	211.88	38.28	6.75	2	64	5	5	1	NA	1.79	2	NA	2	2	2	2	2	NA	26	2	NA	2	1	NA	4	3	1	2	1	0	0	0	0	2	1	1	2	1	1	0.31	2	2	1
94303	28	3.4	1216	48.32	156.76	46.16	5.47	1	65	2	1	1	NA	0.7	1	2	2	2	1	1	1	3	21	2	NA	1	2	NA	4	1	1	1	0	0	1	0	0	1	3	2	2	1	1	0.28	2	1	2
94304	92.6	3.3	2013	62.46	274.9	74.65	10.66	1	40	5	5	1	NA	3.47	2	NA	2	2	2	2	2	NA	23.4	2	NA	2	2	NA	4	3	1	2	0	0	0	0	0	2	1	1	3	1	1	0.926	1	2	1
94306	63.6	3.6	2525	84.81	282.03	121.81	13.95	2	22	3	4	5	2	1.73	2	NA	2	2	1	1	2	NA	18.5	2	NA	2	1	NA	1	3	2	2	1	0	0	0	0	2	3	1	3	1	1	0.636	1	2	1
94309	35.5	0.2	2061	58.88	290.12	75.82	7.78	2	54	5	1	1	NA	5	2	NA	2	2	1	1	2	NA	31.6	1	1	2	1	NA	4	1	1	3	1	1	0	0	0	2	3	1	2	2	0	0.355	1	2	1
94313	255	2.4	2082	53.35	247.1	100.71	6.85	1	41	4	3	5	NA	3.34	2	NA	2	2	2	2	2	NA	47.7	2	NA	2	2	NA	2	2	2	2	0	0	0	0	0	2	1	1	4	1	1	2.55	1	2	1
94314	138.3	4.7	2429	124.87	292.05	86.24	14.55	1	48	5	2	1	NA	1.79	2	NA	2	2	2	2	1	1	23.7	2	NA	2	2	NA	4	2	1	2	0	0	0	0	0	2	1	3	4	1	1	1.383	1	2	1
94319	171.7	0.5	2325	51.61	166.13	79.7	8.24	1	44	3	5	1	NA	5	2	NA	2	2	2	2	1	3	26.4	2	NA	2	2	NA	1	3	1	3	0	0	0	0	0	2	1	2	4	1	1	1.717	1	2	1
94320	292	2.9	3332	119.89	459.5	114.37	15.41	1	33	4	3	5	NA	1.18	2	NA	2	2	1	1	1	1	20	1	1	2	2	NA	2	2	2	1	0	1	0	0	0	2	3	3	4	1	1	2.92	1	1	1
94321	12.1	1.2	1478	43.59	134.7	60.64	3.47	1	60	4	2	6	NA	0.74	2	NA	2	2	2	2	1	3	33.2	2	NA	3	1	NA	2	2	1	1	1	0	0	0	0	2	1	2	1	1	1	0.121	2	1	1
94323	49.2	13.2	1639	65.49	174.32	66.45	6.34	1	60	5	5	1	NA	5	2	NA	1	2	2	2	2	NA	28.8	1	1	2	2	NA	4	3	1	3	0	1	0	0	1	2	1	1	2	1	1	0.492	2	2	1
94324	118.8	3.9	2323	90.85	244.96	76.2	12.48	2	50	3	2	3	NA	5	1	1	2	2	2	1	1	3	31.4	1	1	2	1	NA	1	2	2	3	1	1	0	0	0	2	2	2	4	1	1	1.188	1	2	1
94325	26.2	1.1	1809	40.56	232.62	80.41	4.72	2	62	5	4	3	NA	1.11	1	1	2	2	2	2	2	NA	44.6	2	NA	2	1	NA	4	3	2	1	1	0	0	0	0	2	1	1	2	1	1	0.262	2	1	1
94326	89.1	0.6	2161	100	228.92	98.5	11.06	1	55	3	3	4	NA	5	1	9	2	1	2	1	1	3	33.3	2	NA	2	2	NA	1	2	2	3	0	0	0	1	0	2	2	2	3	1	1	0.891	1	2	1
94330	88.7	0.6	1337	82.25	99.14	68.82	9.5	2	57	3	3	1	NA	2.65	2	NA	2	2	1	2	2	NA	37.3	1	2	1	1	NA	1	2	1	2	1	0	1	0	0	2	3	1	3	2	0	0.887	1	2	1
94336	59.2	4.7	1250	45.97	177.27	44.83	5.28	1	74	2	4	1	NA	1.73	2	NA	2	2	2	2	2	NA	28.3	1	1	1	1	NA	4	3	1	2	1	1	1	0	0	2	1	1	3	1	1	0.592	2	2	2
94337	251.4	10.8	6237	214.68	931.33	207.84	48	1	44	5	4	6	NA	1.13	1	4	1	2	1	1	2	NA	46.2	2	NA	2	2	NA	4	3	1	1	0	0	0	0	1	2	3	1	4	1	1	2.514	1	1	1
94339	33.5	1.9	2333	128.05	252.14	93.69	18.81	1	37	2	5	1	NA	2.28	2	NA	2	2	1	1	2	NA	31.6	2	NA	2	2	NA	4	3	1	2	0	0	0	0	0	2	3	1	2	1	1	0.335	1	2	1
94340	41.4	0.9	2931	112.73	332.04	122.36	15.23	1	25	3	3	5	NA	4.68	2	NA	2	2	1	1	1	2	34.4	2	NA	2	2	NA	1	2	2	3	0	0	0	0	0	2	3	3	2	1	1	0.414	1	2	1
94342	0	0.3	562	26.5	61.28	23.3	2.74	2	57	4	5	3	NA	5	1	1	2	2	2	1	2	NA	34.6	1	2	2	1	NA	2	3	2	3	1	0	0	0	0	2	2	1	1	1	1	0	1	2	1
94343	43	2.1	3613	83.36	497.84	152.79	11.13	1	71	1	3	1	NA	2.73	1	9	2	2	1	1	1	3	34	2	NA	1	2	NA	3	2	1	2	0	0	1	0	0	2	3	2	2	1	1	0.43	2	2	2
94345	57	3.1	2141	81.8	205.25	114.65	8.6	1	65	3	3	1	NA	1.69	1	1	1	2	2	1	1	3	43.6	1	1	1	1	NA	1	2	1	2	1	1	1	0	1	2	2	2	3	1	1	0.57	2	2	2
94350	9.3	3	3493	84.16	309.06	174.63	12.5	1	54	5	4	1	NA	3.66	2	NA	2	2	2	2	2	NA	28.5	2	NA	2	2	NA	4	3	1	3	0	0	0	0	0	2	1	1	1	1	1	0.093	1	2	1
94352	102.3	3.6	1342	24.71	233.32	38.74	3.21	2	70	2	3	1	NA	2.04	1	9	2	2	2	2	1	3	28.7	2	NA	1	1	NA	4	2	1	2	1	0	1	0	0	2	1	2	3	1	1	1.023	2	2	2
94356	168.4	14.6	7627	354.18	689.3	373.09	29.39	1	58	4	4	3	NA	2.24	2	NA	2	2	2	2	1	1	27.5	2	NA	2	2	NA	2	3	2	2	0	0	0	0	0	2	1	3	4	1	1	1.684	1	2	1
94359	37.2	6.6	2685	194.62	214.12	112.98	24.88	1	36	1	2	1	NA	0.87	2	NA	2	2	2	2	1	2	30.9	2	NA	2	2	NA	3	2	1	1	0	0	0	0	0	2	1	3	2	1	1	0.372	1	1	1
94360	46.5	7.3	1687	75.08	264.02	44.35	13.13	1	44	2	3	5	NA	1.4	2	NA	1	1	1	1	1	1	31.7	1	1	2	2	NA	4	2	2	2	0	1	0	1	1	2	3	3	2	1	1	0.465	1	2	1
94362	31.7	6.5	3849	154.98	322.02	201.7	9.69	1	79	3	4	1	NA	2.79	2	NA	2	2	1	1	1	3	27.8	1	1	1	1	NA	1	3	1	2	1	1	1	0	0	2	3	2	2	1	1	0.317	2	2	2
94365	0.9	0	722	17.49	98.68	29.74	1.9	1	22	4	4	6	NA	0.24	2	NA	2	2	2	2	1	1	20.2	2	NA	2	2	NA	2	3	1	1	0	0	0	0	0	2	1	3	1	1	1	0.009	1	1	1
94366	199.7	43.7	2681	162.82	252.39	116.28	9.46	1	25	5	5	6	NA	1.32	2	NA	2	2	2	2	2	NA	25.3	2	NA	2	1	NA	4	3	1	2	1	0	0	0	0	2	1	1	4	1	1	1.997	1	2	1
94372	55.9	5.1	3102	147.62	218.32	179.65	24.85	1	68	4	5	1	NA	3.87	2	NA	2	2	1	1	2	NA	36.8	1	1	2	1	NA	2	3	1	3	1	1	0	0	0	2	3	1	3	1	1	0.559	2	2	2
94373	12.9	6.7	1556	65.09	181.31	65.75	12.32	2	80	3	2	2	NA	1.54	2	NA	2	2	2	2	2	NA	25.6	2	NA	2	1	NA	1	2	2	2	1	0	0	0	0	2	1	1	1	1	1	0.129	2	2	2
94374	238.6	41.4	3043	160.41	425.68	90.33	13.35	2	52	1	4	3	NA	2.47	1	9	1	2	2	2	2	NA	34.5	2	NA	2	1	NA	3	3	2	2	1	0	0	0	1	2	1	1	4	1	1	2.386	1	2	1
94375	21.2	0	1023	34.63	118.56	34.92	4.21	2	30	5	4	1	2	3.18	2	NA	2	2	1	1	2	NA	21.7	1	2	2	2	NA	4	3	1	2	0	0	0	0	0	2	3	1	2	1	1	0.212	1	2	1
94376	279.5	5.8	4434	91.41	653.09	168.99	11.49	1	66	4	4	3	NA	2.9	2	NA	2	2	2	2	1	1	28.3	2	NA	2	2	NA	2	3	2	2	0	0	0	0	0	2	1	3	4	1	1	2.795	2	2	2
94377	34.2	3.8	4025	114.01	548.53	156.81	18.64	1	33	3	4	5	NA	2.24	2	NA	2	2	2	2	1	1	50	2	NA	2	2	NA	1	3	2	2	0	0	0	0	0	2	1	3	2	1	1	0.342	1	2	1
94379	23.4	2.3	637	22.04	88.42	22.3	2.98	2	24	3	3	1	2	2.55	1	1	2	2	2	1	1	3	28.8	2	NA	2	1	NA	1	2	1	2	1	0	0	0	0	2	2	2	2	1	1	0.234	1	2	1
94380	186.7	0.6	1518	66.26	186.66	56.7	11.73	1	63	4	3	5	NA	0.15	1	2	2	2	1	1	2	NA	28.6	2	NA	2	2	NA	2	2	2	1	0	0	0	0	0	1	3	1	4	1	1	1.867	2	1	1
94381	270.1	1.7	2565	103.78	362.99	83.31	9.61	2	80	4	4	2	NA	5	2	NA	2	2	2	1	1	3	27.7	2	NA	2	2	NA	2	3	2	3	0	0	0	0	0	2	2	2	4	1	1	2.701	2	2	2
94382	28.2	1.9	1487	55.19	118.04	78.06	7.51	2	32	3	4	5	2	1	2	NA	2	2	2	1	2	NA	19	2	NA	2	2	NA	1	3	2	1	0	0	0	0	0	2	2	1	2	1	1	0.282	1	1	1
94386	16.8	3.9	1492	77.9	157.89	61.18	9.96	2	71	3	4	2	NA	1.65	2	NA	2	2	2	1	2	NA	38.4	1	1	3	2	NA	1	3	2	2	0	1	0	0	0	2	2	1	1	1	1	0.168	2	2	2
94387	51	4.2	3157	158.8	307.26	154.43	17.38	2	39	4	3	5	2	4.12	1	9	2	2	2	1	2	NA	49.3	2	NA	2	1	NA	2	2	2	3	1	0	0	0	0	2	2	1	3	1	1	0.51	1	2	1
94388	37.8	3.9	2848	143.76	264.94	134.7	19.64	2	33	4	4	1	2	0.8	2	NA	2	2	2	1	2	NA	33.1	2	NA	2	2	NA	2	3	1	1	0	0	0	0	0	2	2	1	2	1	1	0.378	1	1	1
94390	84.8	1.7	1590	46.24	252.06	48.13	6.51	2	72	5	5	1	NA	1.15	2	NA	2	2	2	2	2	NA	35.2	1	1	2	1	NA	4	3	1	1	1	1	0	0	0	2	1	1	3	1	1	0.848	2	1	2
94392	300.8	2.1	3708	126.18	447.07	159.51	14.34	1	25	4	4	5	NA	3.23	2	NA	2	2	2	1	2	NA	25.1	2	NA	2	1	NA	2	3	2	2	1	0	0	0	0	2	2	1	4	1	1	3.008	1	2	1
94398	0.9	0.5	1123	61.52	105.42	50.88	6.47	2	39	4	2	5	2	0.81	2	NA	2	2	2	2	1	1	30.3	2	NA	2	2	NA	2	2	2	1	0	0	0	0	0	2	1	3	1	2	0	0.009	1	1	1
94399	13.1	2.7	1984	82.43	203.63	96.27	9.36	2	62	2	4	1	NA	3.09	2	NA	2	2	2	2	1	3	34.5	2	NA	1	1	NA	4	3	1	2	1	0	1	0	0	2	1	2	1	1	1	0.131	2	2	1
94401	22.5	3.4	3335	104.77	412.43	132.44	10.91	1	57	3	4	1	NA	3.43	2	NA	2	2	1	1	2	NA	25.5	2	NA	2	1	NA	1	3	1	2	1	0	0	0	0	2	3	1	2	1	1	0.225	1	2	1
94404	10	14.6	1941	65.91	249.01	70.42	9.32	2	80	3	3	2	NA	2.07	1	1	2	1	2	2	1	3	22.3	1	1	2	1	NA	1	2	2	2	1	1	0	1	0	2	1	2	1	1	1	0.1	2	2	2
94405	28.7	0.6	1851	44.76	228.74	62.63	5.27	2	39	3	2	2	2	0.78	2	NA	2	2	2	2	1	1	31.1	2	NA	1	2	NA	1	2	2	1	0	0	1	0	0	2	1	3	2	1	1	0.287	1	1	1
94407	62.9	6.5	1540	62.24	187.15	62.78	5.61	2	76	3	5	1	NA	5	1	1	2	2	2	2	2	NA	31.3	1	2	2	1	NA	1	3	1	3	1	0	0	0	0	2	1	1	3	1	1	0.629	2	2	2
94408	117.8	4.6	2451	120.1	272.42	99.24	12.77	1	72	3	4	1	NA	2.59	2	NA	2	2	2	2	1	1	19.6	2	NA	2	1	NA	1	3	1	2	1	0	0	0	0	2	1	3	4	1	1	1.178	2	2	2
94409	150.2	4.1	3476	80.51	528.77	121.47	8.91	1	23	2	2	5	NA	0.41	2	NA	2	2	1	1	2	NA	19.5	2	NA	2	2	NA	4	2	2	1	0	0	0	0	0	2	3	1	4	1	1	1.502	1	1	1
94414	12.9	0.2	582	25.88	71.33	22.45	7.7	1	32	4	2	5	NA	0.12	1	4	2	2	2	2	1	1	41	2	NA	2	2	NA	2	2	2	1	0	0	0	0	0	2	1	3	1	2	0	0.129	1	1	1
94415	4.6	1.8	2261	92.1	269.66	93.56	11.8	1	37	2	4	6	NA	1.22	2	NA	2	2	1	1	1	1	23.1	2	NA	2	2	NA	4	3	1	1	0	0	0	0	0	2	3	3	1	1	1	0.046	1	1	1
94416	19	0.2	2983	38.62	514.64	92.35	8.19	2	28	3	3	6	2	1.96	2	NA	2	2	2	1	1	1	33.4	1	1	2	2	NA	1	2	1	2	0	1	0	0	0	2	2	3	1	1	1	0.19	1	2	1
94418	82.4	3.7	1894	81.8	205.76	86.16	12.9	2	76	3	3	1	NA	2.59	1	1	2	2	2	1	1	3	35.7	1	1	2	1	NA	1	2	1	2	1	1	0	0	0	2	2	2	3	1	1	0.824	2	2	2
94420	141.9	5.4	1860	50.39	219.05	89.37	5.87	2	80	3	2	3	NA	1.33	2	NA	2	2	2	2	2	NA	30.2	1	1	2	1	NA	1	2	2	2	1	1	0	0	0	2	1	1	4	1	1	1.419	2	2	2
94425	91.3	3	1752	134.23	198.06	51.11	12.32	2	75	3	4	1	NA	3.08	1	1	2	2	2	2	2	NA	30.1	1	1	2	1	NA	1	3	1	2	1	1	0	0	0	2	1	1	3	1	1	0.913	2	2	2
94428	51.8	2.2	2450	121.34	277.45	94.84	16.91	1	60	2	4	4	NA	2.07	2	NA	2	2	2	2	2	NA	42	1	1	1	1	NA	4	3	2	2	1	1	1	0	0	2	1	1	3	1	1	0.518	2	2	1
94429	125.6	4.3	1558	74.11	156.73	72.02	14.98	1	61	4	5	1	NA	5	2	NA	2	2	2	2	2	NA	39.5	1	1	2	1	NA	2	3	1	3	1	1	0	0	0	2	1	1	4	1	1	1.256	2	2	1
94430	143	11.4	2538	66.5	357.53	88.01	12.59	2	25	5	4	5	2	2.2	2	NA	2	2	1	1	2	NA	52.5	2	NA	2	1	NA	4	3	2	2	1	0	0	0	0	2	3	1	4	1	1	1.43	1	2	1
94431	42.5	4.5	1976	73.5	195.27	101.64	12.16	1	47	3	4	1	NA	2.55	1	4	2	2	1	1	1	3	55.3	1	1	1	1	NA	1	3	1	2	1	1	1	0	0	2	3	2	2	1	1	0.425	1	2	1
94432	120.4	7.4	2284	90.28	279.18	94.46	11.48	2	71	1	4	2	NA	4.48	1	1	2	2	2	1	1	1	36.1	1	1	3	1	NA	3	3	2	3	1	1	0	0	0	2	2	3	4	1	1	1.204	2	2	2
94433	11	17.1	2674	140.11	253.41	129.19	10.46	1	46	4	2	1	NA	1.06	2	NA	2	2	2	1	2	NA	36.2	1	1	1	2	NA	2	2	1	1	0	1	1	0	0	2	2	1	1	1	1	0.11	1	1	1
94434	43.3	1	1185	36.25	177.84	36.49	4.68	2	26	5	4	1	2	2.43	2	NA	2	2	2	2	2	NA	27.3	2	NA	2	2	NA	4	3	1	2	0	0	0	0	0	2	1	1	2	1	1	0.433	1	2	1
94438	108.3	5.9	1567	87.19	213.83	40.24	15.4	1	80	2	5	3	NA	2.88	2	NA	1	2	2	2	1	3	24	2	NA	2	1	NA	4	3	2	2	1	0	0	0	1	2	1	2	3	1	1	1.083	2	2	2
94443	0.8	7.1	1518	53.58	223.67	44.99	8.47	1	32	1	2	1	NA	2.39	2	NA	2	2	1	1	1	2	30.2	2	NA	2	2	NA	3	2	1	2	0	0	0	0	0	2	3	3	1	1	1	0.008	1	2	1
94444	28.4	5.3	2649	78.14	294.4	139.71	11.16	2	78	4	1	2	NA	1.68	1	9	2	2	2	2	1	3	41	1	1	1	1	NA	2	1	2	2	1	1	1	0	0	2	1	2	2	1	1	0.284	2	2	2
94445	40.7	2.7	2842	98.56	260.79	154.02	13.15	1	53	3	3	1	NA	2.47	2	NA	2	2	1	1	1	3	24.6	2	NA	2	1	NA	1	2	1	2	1	0	0	0	0	2	3	2	2	1	1	0.407	1	2	1
94446	430	5.7	1809	104.99	300.53	30.3	19.2	2	28	2	2	6	2	0.73	2	NA	2	2	2	2	2	NA	31.8	2	NA	2	2	NA	4	2	1	1	0	0	0	0	0	2	1	1	4	1	1	4.3	1	1	1
94448	4.6	14.7	1817	80.65	221.44	71.78	5.01	1	41	3	3	1	NA	3.06	2	NA	2	2	2	2	2	NA	34	1	1	2	2	NA	1	2	1	2	0	1	0	0	0	2	1	1	1	1	1	0.046	1	2	1
94453	20.6	0.6	1617	40.36	217.24	68.45	5.56	2	20	3	4	5	2	1.77	2	NA	2	2	2	1	1	1	31	2	NA	2	2	NA	1	3	2	2	0	0	0	0	0	2	2	3	2	1	1	0.206	1	2	1
94457	52.7	8.9	2009	68.8	247.11	85.17	12.52	2	46	3	5	5	NA	4.81	2	NA	2	2	2	2	2	NA	25	2	NA	2	2	NA	1	3	2	3	0	0	0	0	0	2	1	1	3	1	1	0.527	1	2	1
94459	244.3	0.4	1629	38.08	206.63	77.69	5.31	2	52	4	2	3	NA	1.09	2	NA	2	2	2	2	1	3	50.4	1	1	2	2	NA	2	2	2	1	0	1	0	0	0	2	1	2	4	1	1	2.443	1	1	1
94460	16	1.4	1220	24.57	159.01	55.63	4.13	2	61	4	5	1	NA	5	2	NA	2	2	2	2	2	NA	28.6	2	NA	2	1	NA	2	3	1	3	1	0	0	0	0	2	1	1	1	1	1	0.16	2	2	1
94464	38.7	2.8	1984	61.33	134.08	90.41	10.84	1	77	3	5	1	NA	5	1	9	1	2	2	2	2	NA	37.2	1	1	1	1	NA	1	3	1	3	1	1	1	0	1	2	1	1	2	1	1	0.387	2	2	2
94465	9.1	2.6	7021	213.77	861.54	274.39	24.28	1	31	5	2	5	NA	4.31	2	NA	2	2	1	1	1	3	30.9	2	NA	2	1	NA	4	2	2	3	1	0	0	0	0	2	3	2	1	1	1	0.091	1	2	1
94469	48.2	0	840	57.92	81.52	31.97	4.29	2	37	5	5	1	2	5	2	NA	2	2	2	1	2	NA	38.7	2	NA	2	1	NA	4	3	1	3	1	0	0	0	0	2	2	1	2	1	1	0.482	1	2	1
94473	90.3	3	1860	65.95	291.52	38.49	11.01	2	73	3	5	3	NA	1.92	2	NA	2	2	2	2	2	NA	30.8	2	NA	2	1	NA	1	3	2	2	1	0	0	0	0	2	1	1	3	1	1	0.903	2	2	2
94474	23.6	9.1	2129	89.51	251.88	92.22	12.6	1	55	3	3	1	NA	3.66	2	NA	2	2	2	1	2	NA	23	1	1	1	2	NA	1	2	1	3	0	1	1	0	0	2	2	1	2	1	1	0.236	1	2	1
94475	189.9	11.2	1574	57.53	256.68	36.93	19.05	2	26	1	3	5	3	2.72	2	NA	2	2	2	2	2	NA	18.7	2	NA	2	2	NA	3	2	2	2	0	0	0	0	0	2	1	1	4	2	0	1.899	1	2	1
94477	119.1	4.6	1582	51.46	159.04	85.07	7.89	2	58	4	3	1	NA	3.92	2	NA	2	2	2	2	2	NA	17.1	2	NA	2	1	NA	2	2	1	3	1	0	0	0	0	2	1	1	4	1	1	1.191	1	2	1
94478	23.2	0.3	1106	56.59	150.85	30.48	8.62	2	37	4	4	5	2	0.91	2	NA	2	2	2	2	2	NA	22.6	2	NA	2	1	NA	2	3	2	1	1	0	0	0	0	2	1	1	2	1	1	0.232	1	1	1
94479	10.8	0	1289	51.19	150.74	55.97	3.44	2	64	3	3	2	NA	0.91	1	1	2	2	2	2	1	3	33	1	2	2	2	NA	1	2	2	1	0	0	0	0	0	2	1	2	1	2	0	0.108	2	1	1
94481	0.5	0	1933	36.39	254.53	89.62	5.59	2	31	5	2	5	2	1.7	2	NA	2	2	2	1	1	1	33.1	2	NA	2	2	NA	4	2	2	2	0	0	0	0	0	2	2	3	1	1	1	0.005	1	2	1
94483	96.7	10.7	1369	55.34	120.58	50.04	5.07	2	74	5	4	1	NA	5	1	9	2	2	2	2	2	NA	31.3	1	1	2	1	NA	4	3	1	3	1	1	0	0	0	2	1	1	3	1	1	0.967	2	2	2
94486	310.5	3.2	2678	62.56	397.27	96.33	9.54	2	44	4	4	3	2	0.77	1	4	2	2	2	2	1	1	31.2	1	1	1	1	NA	2	3	2	1	1	1	1	0	0	2	1	3	4	1	1	3.105	1	1	1
94487	110.8	5.2	1507	72.94	188.65	54.68	7.65	1	29	4	4	5	NA	1.05	2	NA	2	2	2	2	2	NA	30.2	2	NA	2	2	NA	2	3	2	1	0	0	0	0	0	2	1	1	4	1	1	1.108	1	1	1
94490	48	6	816	32.21	119.33	24.48	10.9	2	64	3	3	2	NA	1.17	1	2	2	2	2	2	1	3	24	1	2	2	1	NA	1	2	2	1	1	0	0	0	0	1	1	2	2	1	1	0.48	2	1	1
94497	2.6	1.4	3613	57.37	685.39	81.1	14.58	1	45	5	3	5	NA	0.4	1	4	2	2	1	2	1	1	28.9	1	2	2	2	NA	4	2	2	1	0	0	0	0	0	2	3	3	1	1	1	0.026	1	1	1
94499	76.6	6.1	3444	87.25	457.85	143.09	10.43	1	62	4	3	1	NA	2.65	2	NA	1	2	1	1	2	NA	22.4	1	1	2	1	NA	2	2	1	2	1	1	0	0	1	2	3	1	3	1	1	0.766	2	2	1
94500	28.4	6.2	1392	52.09	120.74	84.04	11.61	2	60	4	4	2	NA	1.32	1	9	2	2	2	2	2	NA	35.5	1	1	2	2	NA	2	3	2	2	0	1	0	0	0	2	1	1	2	1	1	0.284	2	2	1
94501	67.6	1.8	1828	53.16	267.72	64.49	9.36	2	41	5	4	1	2	4.08	2	NA	2	2	1	1	2	NA	35.3	2	NA	2	1	NA	4	3	1	3	1	0	0	0	0	2	3	1	3	1	1	0.676	1	2	1
94503	162.6	1.2	2322	79.72	240.86	119.75	9.9	2	52	4	3	3	NA	2.16	2	NA	2	2	1	1	1	2	19.2	2	NA	2	1	NA	2	2	2	2	1	0	0	0	0	2	3	3	4	1	1	1.626	1	2	1
94504	0.1	3.7	556	33.21	25.78	34.76	3.76	1	28	4	3	5	NA	1.63	2	NA	2	2	2	1	2	NA	24.3	2	NA	2	2	NA	2	2	2	2	0	0	0	0	0	2	2	1	1	1	1	0.001	1	2	1
94507	137.6	0.6	2197	103.37	207.65	106.4	17.13	1	34	4	3	1	NA	1.26	2	NA	2	2	2	2	2	NA	45.4	2	NA	2	2	NA	2	2	1	1	0	0	0	0	0	2	1	1	4	1	1	1.376	1	1	1
94508	18.4	0	826	24.67	111.78	31.1	2.86	2	34	4	5	5	2	4.86	2	NA	2	2	2	1	2	NA	30.8	2	NA	2	2	NA	2	3	2	3	0	0	0	0	0	2	2	1	1	1	1	0.184	1	2	1
94509	12.6	4.8	1221	32.04	191.33	39.24	9.15	2	53	3	5	5	NA	4.78	2	NA	2	2	2	1	2	NA	26.3	2	NA	2	1	NA	1	3	2	3	1	0	0	0	0	2	2	1	1	1	1	0.126	1	2	1
94510	76.9	5.7	3001	179.84	355.7	98.7	17.94	2	49	3	3	1	NA	5	2	NA	2	2	1	2	2	NA	32.6	2	NA	2	1	NA	1	2	1	3	1	0	0	0	0	2	3	1	3	1	1	0.769	1	2	1
94512	147.8	7.3	2533	106.38	270.72	116.58	16.21	2	43	1	2	1	2	1.22	2	NA	2	2	2	2	2	NA	25.3	1	2	1	1	NA	3	2	1	1	1	0	1	0	0	2	1	1	4	1	1	1.478	1	1	1
94519	32.5	4.7	3488	144.14	362.46	166.78	16.26	1	59	3	5	1	NA	3.67	2	NA	2	2	2	1	2	NA	29.6	2	NA	2	1	NA	1	3	1	3	1	0	0	0	0	2	2	1	2	2	0	0.325	1	2	1
94522	7.4	3.3	4928	131.03	404.43	156.52	19.46	1	60	4	3	6	NA	0.62	1	2	2	2	1	1	1	1	31.8	1	1	2	2	NA	2	2	1	1	0	1	0	0	0	1	3	3	1	1	1	0.074	2	1	1
94523	19.5	0.2	962	30	133.96	35.93	4.3	2	65	4	5	1	NA	2.46	1	1	2	2	2	2	2	NA	26.5	1	1	2	1	NA	2	3	1	2	1	1	0	0	0	2	1	1	1	1	1	0.195	2	2	2
94525	358	13.5	2723	96.58	358.35	103.66	13.94	2	66	3	3	1	NA	1.52	1	1	2	2	2	2	1	3	33.4	1	1	3	1	NA	1	2	1	2	1	1	0	0	0	2	1	2	4	1	1	3.58	2	2	2
94528	53.2	0.3	2361	87.64	315.48	85.54	12.79	1	34	5	3	6	NA	1.02	2	NA	2	2	2	1	2	NA	60.6	1	1	2	2	NA	4	2	1	1	0	1	0	0	0	2	2	1	3	1	1	0.532	1	1	1
94530	3	2	763	9.83	128.78	24.92	1.53	1	22	4	4	5	NA	3.4	2	NA	2	2	2	2	2	NA	26.1	2	NA	2	2	NA	2	3	2	2	0	0	0	0	0	2	1	1	1	1	1	0.03	1	2	1
94531	9.8	0.4	1381	36.94	182.48	59.25	4.2	2	34	1	4	6	2	1.52	2	NA	2	2	1	1	2	NA	29.6	2	NA	2	2	NA	3	3	1	2	0	0	0	0	0	2	3	1	1	1	1	0.098	1	2	1
94532	103.5	3.9	2436	86.44	303.48	104.13	12.92	2	36	1	4	1	2	0.8	2	NA	2	2	2	2	2	NA	30.2	2	NA	2	1	NA	3	3	1	1	1	0	0	0	0	2	1	1	3	1	1	1.035	1	1	1
94534	20.4	2.5	2737	58.27	344.02	134.61	10.68	1	80	3	4	1	NA	1.35	2	NA	2	2	2	1	2	NA	28.3	2	NA	3	2	NA	1	3	1	2	0	0	0	0	0	2	2	1	2	2	0	0.204	2	2	2
94539	4.5	0.5	886	29.74	77.68	50.37	5.16	2	55	3	4	1	NA	0.09	1	1	2	2	1	1	1	1	30.4	2	NA	2	1	NA	1	3	1	1	1	0	0	0	0	2	3	3	1	1	1	0.045	1	1	1
94541	43.7	1	1078	27.34	207.75	20.12	4.14	2	79	4	3	1	NA	4.56	1	2	2	2	2	2	2	NA	21.7	1	2	2	2	NA	2	2	1	3	0	0	0	0	0	1	1	1	2	2	0	0.437	2	2	2
94547	24.4	3.7	2073	68.94	245.71	92.34	8.09	2	67	4	3	3	NA	1.81	2	NA	2	2	2	2	1	1	20.3	2	NA	2	2	NA	2	2	2	2	0	0	0	0	0	2	1	3	2	1	1	0.244	2	2	2
94549	90.1	6.2	3374	114.47	372.31	163.8	14.06	1	80	3	2	1	NA	1.75	1	4	2	1	2	2	1	3	28.2	1	1	2	2	NA	1	2	1	2	0	1	0	1	0	2	1	2	3	1	1	0.901	2	2	2
94552	41.5	3.5	1164	34.34	186	31.32	5.55	2	56	5	5	1	NA	3.69	2	NA	2	2	2	2	2	NA	24.3	2	NA	2	1	NA	4	3	1	3	1	0	0	0	0	2	1	1	2	2	0	0.415	1	2	1
94554	73.5	2.2	1400	65.82	141.18	63.73	4.88	1	69	1	1	1	NA	4.07	2	NA	2	2	2	2	1	3	27	1	1	1	1	NA	3	1	1	3	1	1	1	0	0	2	1	2	3	1	1	0.735	2	2	2
94557	86.7	1	2223	50.62	262.2	112.06	7.47	2	35	4	4	4	2	1.71	2	NA	2	2	1	1	2	NA	34.7	1	1	2	2	NA	2	3	2	2	0	1	0	0	0	2	3	1	3	1	1	0.867	1	2	1
94559	139.9	2	4301	113.29	626.58	153.19	12.59	1	41	1	3	1	NA	5	2	NA	2	2	2	1	2	NA	36.8	1	1	2	1	NA	3	2	1	3	1	1	0	0	0	2	2	1	4	1	1	1.399	1	2	1
94560	25	4.6	4808	157.14	459.55	261.56	21.17	2	24	3	4	1	2	2.13	2	NA	2	2	1	1	2	NA	35.8	2	NA	2	2	NA	1	3	1	2	0	0	0	0	0	2	3	1	2	2	0	0.25	1	2	1
94564	21.3	1.1	1410	65.69	140.4	68.85	10.21	2	80	2	2	2	NA	2.07	2	NA	2	2	2	2	2	NA	25.1	1	1	2	1	NA	4	2	2	2	1	1	0	0	0	2	1	1	2	1	1	0.213	2	2	2
94565	278.1	5.9	2592	76.08	392.7	84.74	10.81	2	45	2	3	6	NA	0.1	2	NA	2	2	1	1	2	NA	33.3	1	1	2	1	NA	4	2	1	1	1	1	0	0	0	2	3	1	4	1	1	2.781	1	1	1
94569	70.5	0	2069	66.31	256.93	89.45	14.98	2	27	3	4	3	2	4.04	2	NA	2	2	2	1	2	NA	25.2	2	NA	2	1	NA	1	3	2	3	1	0	0	0	0	2	2	1	3	1	1	0.705	1	2	1
94570	41.8	2.3	3204	84.9	465.21	118.92	16.04	1	48	3	2	6	NA	1.15	1	4	2	2	2	2	1	2	33.7	2	NA	1	2	NA	1	2	1	1	0	0	1	0	0	2	1	3	2	1	1	0.418	1	1	1
94571	6.9	0.2	1774	47.01	203.09	86.86	7.66	2	80	3	4	1	NA	3.4	1	1	2	2	2	2	1	3	25.6	1	2	2	1	NA	1	3	1	2	1	0	0	0	0	2	1	2	1	1	1	0.069	2	2	2
94576	29.5	0.3	1757	73.26	250.98	52.59	8.4	2	33	1	3	5	2	0.58	2	NA	2	2	2	2	2	NA	37.1	2	NA	2	2	NA	3	2	2	1	0	0	0	0	0	2	1	1	2	1	1	0.295	1	1	1
94577	4.1	0.7	872	45.52	48.95	56.4	5.6	2	30	3	5	5	2	5	2	NA	2	2	2	1	2	NA	19.6	2	NA	2	1	NA	1	3	2	3	1	0	0	0	0	2	2	1	1	1	1	0.041	1	2	1
94578	10.2	2.8	2118	92.53	223.33	97.26	11.1	1	71	3	4	1	NA	1.73	2	NA	2	2	2	2	1	3	26.6	1	1	1	1	NA	1	3	1	2	1	1	1	0	0	2	1	2	1	1	1	0.102	2	2	2
94579	24.7	0.3	1571	52.17	188.44	70.2	3.72	1	52	4	3	5	NA	0.62	2	NA	2	2	2	2	2	NA	27.8	2	NA	3	2	NA	2	2	2	1	0	0	0	0	0	2	1	1	2	1	1	0.247	1	1	1
94583	48.3	32	2291	132.69	238.89	90.25	8.96	1	80	3	2	2	NA	1.19	1	1	2	2	2	2	1	1	21.3	1	1	2	2	NA	1	2	2	1	0	1	0	0	0	2	1	3	2	1	1	0.483	2	1	2
94586	83.3	0.4	1712	77.09	154.43	75.78	14.25	2	74	3	5	1	NA	5	1	1	2	2	2	2	1	3	20	1	1	2	1	NA	1	3	1	3	1	1	0	0	0	2	1	2	3	1	1	0.833	2	2	2
94589	20.5	14.3	3034	139.15	302.63	141.25	20.17	1	33	3	5	1	NA	2.85	2	NA	2	2	1	1	2	NA	30.4	2	NA	2	2	NA	1	3	1	2	0	0	0	0	0	2	3	1	2	1	1	0.205	1	2	1
94590	21.5	1.5	649	18.29	112.69	16.8	2.77	2	65	2	1	2	NA	0.23	2	NA	2	2	2	1	2	NA	34.1	1	1	2	1	NA	4	1	2	1	1	1	0	0	0	2	2	1	2	2	0	0.215	2	1	2
94591	140.2	13.1	3142	118.48	444.2	99.05	15.87	1	42	3	4	1	NA	1.19	2	NA	2	2	2	1	1	1	28.1	1	1	2	1	NA	1	3	1	1	1	1	0	0	0	2	2	3	4	1	1	1.402	1	1	1
94594	10.3	1.9	2179	52.87	319.78	80.12	6.22	2	42	4	4	5	2	1.26	1	1	2	2	2	1	1	3	44.5	2	NA	2	2	NA	2	3	2	1	0	0	0	0	0	2	2	2	1	1	1	0.103	1	1	1
94596	117.3	5.3	2561	117.27	305.12	79.6	12.61	1	45	3	5	1	NA	3.1	2	NA	2	2	2	2	2	NA	24.1	2	NA	2	2	NA	1	3	1	2	0	0	0	0	0	2	1	1	4	1	1	1.173	1	2	1
94605	49.7	9.4	2529	148.73	291.35	85.78	14.89	1	42	4	3	1	NA	3.08	2	NA	2	2	1	1	2	NA	31.8	1	1	2	2	NA	2	2	1	2	0	1	0	0	0	2	3	1	3	1	1	0.497	1	2	1
94606	100.3	10.1	2836	104.1	327.28	73.96	15.59	2	57	3	4	1	NA	5	1	1	2	2	2	2	1	3	25.7	1	1	1	1	NA	1	3	1	3	1	1	1	0	0	2	1	2	3	1	1	1.003	1	2	1
94607	3.2	3.2	1139	77.26	59.43	64.4	10.69	1	38	3	4	1	NA	4.25	2	NA	2	2	1	1	1	3	29.8	1	1	2	1	NA	1	3	1	3	1	1	0	0	0	2	3	2	1	1	1	0.032	1	2	1
94609	43.6	13	1239	70.88	74.69	72.38	6.48	2	70	5	5	1	NA	5	2	NA	2	2	2	2	2	NA	24.8	1	1	1	1	NA	4	3	1	3	1	1	1	0	0	2	1	1	2	1	1	0.436	2	2	2
94615	24.5	1.3	1296	29.19	143.2	67.84	3.16	2	47	2	4	1	NA	5	1	9	2	2	2	2	1	3	37.4	1	1	1	1	NA	4	3	1	3	1	1	1	0	0	2	1	2	2	1	1	0.245	1	2	1
94616	43.6	5.1	1556	47.05	268.98	36.43	5.75	1	62	1	4	1	NA	0.7	2	NA	2	2	2	2	2	NA	37.9	1	1	2	1	NA	3	3	1	1	1	1	0	0	0	2	1	1	2	1	1	0.436	2	1	1
94618	25.8	4.9	3227	112.33	261.55	194.23	20.8	1	49	3	4	5	NA	4.94	2	NA	2	2	2	1	1	3	32.7	1	1	2	1	NA	1	3	2	3	1	1	0	0	0	2	2	2	2	1	1	0.258	1	2	1
94619	31	0.1	758	14.32	139.93	15.68	1.93	1	61	4	5	1	NA	4.04	2	NA	2	2	2	2	2	NA	26.6	2	NA	2	2	NA	2	3	1	3	0	0	0	0	0	2	1	1	2	1	1	0.31	2	2	1
94623	278.2	2.4	2660	74.62	294.93	138.8	10.03	2	48	3	5	1	NA	5	2	NA	2	2	2	1	2	NA	23.9	2	NA	2	1	NA	1	3	1	3	1	0	0	0	0	2	2	1	4	1	1	2.782	1	2	1
94624	84.3	1.5	1834	73.86	261.32	56.03	12.04	1	38	5	5	1	NA	4.62	2	NA	2	2	2	1	2	NA	25.7	2	NA	2	1	NA	4	3	1	3	1	0	0	0	0	2	2	1	3	1	1	0.843	1	2	1
94625	186.8	0.4	1262	38.03	196.72	36.47	1.84	1	22	4	2	5	NA	1.2	2	NA	2	2	2	1	1	1	22.2	2	NA	2	2	NA	2	2	2	1	0	0	0	0	0	2	2	3	4	1	1	1.868	1	1	1
94627	82.5	9.8	1591	54.91	251.53	46.07	16.8	1	59	2	4	1	NA	1.72	1	1	2	2	2	2	2	NA	37.4	1	1	1	2	NA	4	3	1	2	0	1	1	0	0	2	1	1	3	1	1	0.825	1	2	1
94631	20.7	0.9	2138	48.42	282.17	93.04	5.9	2	21	4	3	5	2	2.37	2	NA	2	2	2	1	2	NA	25.9	2	NA	2	2	NA	2	2	2	2	0	0	0	0	0	2	2	1	2	1	1	0.207	1	2	1
94632	39.5	22.8	1115	65.69	127.21	38.28	3.7	2	70	3	4	2	NA	2.06	2	NA	2	2	2	1	2	NA	27.9	1	1	2	1	NA	1	3	2	2	1	1	0	0	0	2	2	1	2	1	1	0.395	2	2	2
94633	98.6	6.1	3888	170.51	264.15	266.13	27.62	2	68	3	4	2	NA	5	1	1	2	2	2	2	1	3	25.7	2	NA	2	1	NA	1	3	2	3	1	0	0	0	0	2	1	2	3	1	1	0.986	2	2	2
94634	4.3	2.2	773	13.41	96.6	37.7	1.43	2	80	3	3	2	NA	2.27	2	NA	2	2	2	1	2	NA	25.3	1	1	2	1	NA	1	2	2	2	1	1	0	0	0	2	2	1	1	1	1	0.043	2	2	2
94638	202.2	8.2	1800	69.03	233.65	61.88	16.53	1	35	4	3	1	NA	2.11	2	NA	2	2	1	2	1	1	32.9	1	2	2	2	NA	2	2	1	2	0	0	0	0	0	2	3	3	4	1	1	2.022	1	2	1
94640	53.6	2.4	2588	66.14	437.63	66.67	10.26	2	55	5	5	1	NA	5	2	NA	2	2	2	2	2	NA	31.8	2	NA	2	1	NA	4	3	1	3	1	0	0	0	0	2	1	1	3	2	0	0.536	1	2	1
94642	96.2	0.9	1963	75.37	179.88	105.58	13.85	2	62	3	3	2	NA	2.04	1	4	2	2	1	1	1	2	36.1	1	1	1	2	NA	1	2	2	2	0	1	1	0	0	2	3	3	3	1	1	0.962	2	2	1
94644	1.7	4.8	2538	95.53	324.84	95.98	15.47	1	24	3	2	6	NA	1.2	2	NA	2	2	2	1	2	NA	18.9	2	NA	2	2	NA	1	2	1	1	0	0	0	0	0	2	2	1	1	1	1	0.017	1	1	1
94649	433	5.8	3939	223.35	356.2	188.28	28.56	1	67	3	3	3	NA	2.47	1	9	2	2	1	1	1	3	34.5	2	NA	2	1	NA	1	2	2	2	1	0	0	0	0	2	3	2	4	1	1	4.33	2	2	2
94650	6.8	0.7	822	26.7	81.18	44.05	3.63	2	65	4	3	3	NA	4.31	2	NA	2	2	1	1	1	3	28.8	1	1	3	1	NA	2	2	2	3	1	1	0	0	0	2	3	2	1	1	1	0.068	2	2	2
94651	69.2	2	2305	120.86	295.22	71.8	24.74	2	57	3	3	3	NA	1.27	2	NA	2	2	2	1	1	3	41	2	NA	2	1	NA	1	2	2	1	1	0	0	0	0	2	2	2	3	1	1	0.692	1	1	1
94652	23.8	4.8	1966	61.05	228.95	93.49	14.44	2	74	3	4	3	NA	3.19	2	NA	2	2	2	2	2	NA	28	1	1	2	1	NA	1	3	2	2	1	1	0	0	0	2	1	1	2	1	1	0.238	2	2	2
94654	31.1	1.7	1411	65.7	97.69	61.76	8.45	2	61	3	4	3	NA	4.19	1	1	1	2	2	1	2	NA	26.4	1	1	2	1	NA	1	3	2	3	1	1	0	0	1	2	2	1	2	1	1	0.311	2	2	1
94660	20.6	0.8	1061	45.18	110.49	50.71	4.44	2	40	1	4	1	2	5	2	NA	2	2	2	2	2	NA	32.7	2	NA	2	1	NA	3	3	1	3	1	0	0	0	0	2	1	1	2	1	1	0.206	1	2	1
94663	15.5	1.8	2237	78.32	227.72	82.88	7.13	2	30	5	5	1	2	5	2	NA	2	2	2	1	2	NA	23	2	NA	2	2	NA	4	3	1	3	0	0	0	0	0	2	2	1	1	1	1	0.155	1	2	1
94664	47.8	3.5	3550	185.49	306.52	120.38	15.78	1	41	5	5	1	NA	4.55	2	NA	2	2	2	2	2	NA	21.7	2	NA	2	2	NA	4	3	1	3	0	0	0	0	0	2	1	1	2	1	1	0.478	1	2	1
94666	23.6	1.2	1937	70.91	248.17	74.6	11.53	2	38	4	4	3	2	1.14	2	NA	2	2	2	1	2	NA	31.5	2	NA	2	1	NA	2	3	2	1	1	0	0	0	0	2	2	1	2	1	1	0.236	1	1	1
94669	6	2.1	1998	70.4	221.33	96.06	10.3	1	38	3	5	1	NA	5	2	NA	2	2	2	2	1	3	25	2	NA	2	1	NA	1	3	1	3	1	0	0	0	0	2	1	2	1	1	1	0.06	1	2	1
94670	63.3	6.7	2040	48.71	323.8	68.34	8.47	1	60	4	2	1	NA	0.81	1	2	2	2	2	2	1	3	29.1	1	1	2	1	NA	2	2	1	1	1	1	0	0	0	1	1	2	3	1	1	0.633	2	1	1
94672	68.5	0.1	1054	46.48	137.55	35.58	7.61	2	29	3	5	1	2	5	2	NA	2	2	1	2	2	NA	35.7	1	1	2	1	NA	1	3	1	3	1	1	0	0	0	2	3	1	3	1	1	0.685	1	2	1
94676	31.4	4.7	2641	61.97	315	128.19	8.86	1	67	4	5	1	NA	5	2	NA	2	2	1	1	2	NA	25.9	2	NA	1	1	NA	2	3	1	3	1	0	1	0	0	2	3	1	2	1	1	0.314	2	2	2
94677	52.8	0.9	1694	42.96	200.77	81.04	4.88	2	25	3	3	1	2	1.91	2	NA	2	2	1	1	2	NA	35.3	2	NA	2	2	NA	1	2	1	2	0	0	0	0	0	2	3	1	3	1	1	0.528	1	2	1
94678	135.5	4.4	1816	82.32	181.32	80.22	4.37	2	58	3	5	1	NA	5	2	NA	2	2	1	1	2	NA	24.2	2	NA	2	1	NA	1	3	1	3	1	0	0	0	0	2	3	1	4	1	1	1.355	1	2	1
94679	290.5	1.1	2040	79.73	167.1	68.93	12.17	1	63	1	4	1	NA	4.31	1	1	2	2	1	1	1	3	31.2	1	2	3	2	NA	3	3	1	3	0	0	0	0	0	2	3	2	4	1	1	2.905	2	2	1
94681	2.2	0.3	744	33.22	82.65	31.17	3.01	1	60	3	3	1	NA	1.47	2	NA	2	2	2	2	2	NA	43	2	NA	2	2	NA	1	2	1	2	0	0	0	0	0	2	1	1	1	1	1	0.022	2	2	1
94684	40.5	0.4	1670	43.25	200.94	80.32	8.75	2	38	3	3	1	2	1.02	2	NA	2	2	2	1	2	NA	29.2	2	NA	2	2	NA	1	2	1	1	0	0	0	0	0	2	2	1	2	1	1	0.405	1	1	1
94685	26.6	9.3	3155	114.86	351.35	148.13	11.15	2	47	4	4	4	NA	2.02	1	1	2	2	2	2	1	1	38.5	1	1	2	2	NA	2	3	2	2	0	1	0	0	0	2	1	3	2	1	1	0.266	1	2	1
94686	42.3	4.9	2513	89.86	244.82	90.53	11.14	2	33	3	3	6	2	3.48	2	NA	2	2	2	2	1	2	25.6	2	NA	2	1	NA	1	2	1	2	1	0	0	0	0	2	1	3	2	1	1	0.423	1	2	1
94688	6.9	1.1	3122	117.2	244.6	154.07	19.59	1	61	3	5	1	NA	5	2	NA	2	2	2	2	2	NA	31.7	2	NA	2	1	NA	1	3	1	3	1	0	0	0	0	2	1	1	1	1	1	0.069	2	2	1
94689	9.5	4.6	2367	102.03	252.28	105.97	11.61	1	22	2	4	5	NA	0.41	2	NA	2	2	1	1	2	NA	30.9	2	NA	2	2	NA	4	3	2	1	0	0	0	0	0	2	3	1	1	2	0	0.095	1	1	1
94693	2.5	18.8	2809	120.94	269.33	137.52	13.25	1	59	3	2	5	NA	1.25	2	NA	2	2	2	2	2	NA	36.6	1	1	2	2	NA	1	2	2	1	0	1	0	0	0	2	1	1	1	1	1	0.025	1	1	1
94695	77.9	4.8	2440	94.49	234.99	125.72	11.43	2	56	3	3	1	NA	3.4	2	NA	2	2	1	2	1	1	17.9	2	NA	2	2	NA	1	2	1	2	0	0	0	0	0	2	3	3	3	1	1	0.779	1	2	1
94696	50.7	1.5	2598	100.6	327.08	100.79	23.83	2	43	3	4	6	2	2.06	2	NA	2	2	2	2	2	NA	22.2	1	1	2	2	NA	1	3	1	2	0	1	0	0	0	2	1	1	3	1	1	0.507	1	2	1
94697	234.3	14.7	1873	113.04	147.43	95.66	4.89	2	23	3	5	5	2	3.34	2	NA	2	2	2	1	2	NA	18.4	2	NA	2	1	NA	1	3	2	2	1	0	0	0	0	2	2	1	4	1	1	2.343	1	2	1
94704	30.3	0.7	767	25.84	93.47	33.61	3	2	80	4	1	2	NA	1.27	1	9	2	2	2	2	1	3	24.6	1	1	1	2	NA	2	1	2	1	0	1	1	0	0	2	1	2	2	1	1	0.303	2	1	2
94705	110.5	0.9	1364	37.21	172.12	62.34	3.26	2	62	5	5	2	NA	5	1	4	2	2	2	2	2	NA	36.5	2	NA	2	1	NA	4	3	2	3	1	0	0	0	0	2	1	1	4	1	1	1.105	2	2	1
94706	25.5	4.8	1936	59.62	322.59	49.17	9.49	2	43	5	5	1	2	3.73	2	NA	2	2	1	1	2	NA	27.1	2	NA	2	1	NA	4	3	1	3	1	0	0	0	0	2	3	1	2	2	0	0.255	1	2	1
94708	3.2	2.3	2479	145.37	122.78	153.19	30.47	1	41	3	4	1	NA	5	2	NA	2	2	2	1	2	NA	30.9	2	NA	2	1	NA	1	3	1	3	1	0	0	0	0	2	2	1	1	1	1	0.032	1	2	1
94710	2.5	0.3	852	30.74	105.04	35.3	7.17	1	35	4	2	5	NA	1.44	2	NA	2	2	2	2	1	1	25.7	2	NA	2	2	NA	2	2	2	2	0	0	0	0	0	2	1	3	1	1	1	0.025	1	2	1
94711	117.8	3.1	1433	48.45	205.74	50.92	8.25	2	64	3	4	1	NA	2.17	1	1	1	1	1	1	1	3	41.4	1	1	1	1	NA	1	3	1	2	1	1	1	1	1	2	3	2	4	1	1	1.178	2	2	1
94716	75.7	5.6	1918	129.6	147.5	92.49	15.2	2	76	3	5	2	NA	1.73	1	1	2	2	2	2	2	NA	30.5	2	NA	2	1	NA	1	3	2	2	1	0	0	0	0	2	1	1	3	2	0	0.757	2	2	2
94719	12.8	3.3	1596	58.55	185.17	70.51	6.56	2	56	1	2	5	NA	2.27	2	NA	2	2	2	1	2	NA	31.8	2	NA	2	1	NA	3	2	2	2	1	0	0	0	0	2	2	1	1	1	1	0.128	1	2	1
94720	64.9	1.8	3709	95.74	529.21	125.2	12.02	1	22	4	5	6	NA	0.61	2	NA	2	2	1	2	2	NA	33.9	2	NA	2	2	NA	2	3	1	1	0	0	0	0	0	2	3	1	3	1	1	0.649	1	1	1
94721	61.1	4	3588	181.07	348.55	165.74	16.34	1	30	2	3	6	NA	1.7	2	NA	2	2	1	1	2	NA	44.6	2	NA	2	2	NA	4	2	1	2	0	0	0	0	0	2	3	1	3	1	1	0.611	1	2	1
94726	21.3	9.9	2506	81.57	359.58	92.27	16.17	2	46	3	5	1	NA	5	2	NA	2	2	1	1	2	NA	29.4	1	1	1	1	NA	1	3	1	3	1	1	1	0	0	2	3	1	2	1	1	0.213	1	2	1
94729	0.2	0.6	1313	27.89	194.82	49.41	3.48	1	37	4	2	1	NA	2.31	1	9	2	2	2	1	1	1	33.3	1	1	2	2	NA	2	2	1	2	0	1	0	0	0	2	2	3	1	1	1	0.002	1	2	1
94731	154	5.5	2018	96.32	150.04	115.21	9.82	2	44	4	4	1	2	2.03	2	NA	2	2	2	2	2	NA	26.6	2	NA	2	1	NA	2	3	1	2	1	0	0	0	0	2	1	1	4	2	0	1.54	1	2	1
94732	67.7	1.4	1787	70.99	195.76	81.48	4.85	2	45	4	4	6	NA	1.71	2	NA	2	2	2	2	2	NA	27.3	1	2	2	1	NA	2	3	1	2	1	0	0	0	0	2	1	1	3	1	1	0.677	1	2	1
94735	4.4	2.5	1278	53.81	123.89	63.17	8.45	2	45	2	3	1	NA	0.82	2	NA	2	2	2	2	2	NA	NA	1	2	1	2	NA	4	2	1	1	0	0	1	0	0	2	1	1	1	1	1	0.044	1	1	1
94736	6.1	0.2	1012	64.66	57.24	58.06	11.55	1	51	5	5	1	NA	3.88	2	NA	2	2	2	2	2	NA	25.6	2	NA	1	1	NA	4	3	1	3	1	0	1	0	0	2	1	1	1	2	0	0.061	1	2	1
94739	13.5	1.2	2055	60.87	162.64	105.89	11.27	1	57	3	4	1	NA	1.48	2	NA	1	2	2	2	1	1	27.2	2	NA	2	1	NA	1	3	1	2	1	0	0	0	1	2	1	3	1	1	1	0.135	1	2	1
94740	81.5	11.9	2458	95.74	340.37	84.33	12.16	2	46	5	5	5	NA	2.49	2	NA	2	2	2	2	1	3	21.9	2	NA	2	1	NA	4	3	2	2	1	0	0	0	0	2	1	2	3	1	1	0.815	1	2	1
94744	18.8	3.9	745	38.98	98.47	20.62	6.06	1	43	4	4	1	NA	1.14	2	NA	2	2	2	2	2	NA	27.2	2	NA	2	2	NA	2	3	1	1	0	0	0	0	0	2	1	1	1	1	1	0.188	1	1	1
94748	1.8	1.9	1200	38.69	141.55	52.56	2.78	2	51	4	4	5	NA	0	2	NA	2	2	2	1	2	NA	24.5	2	NA	2	1	NA	2	3	2	1	1	0	0	0	0	2	2	1	1	1	1	0.018	1	1	1
94750	11.3	5.4	1041	59.72	84.48	52	5.86	1	80	3	1	1	NA	1.1	2	NA	2	1	2	2	1	3	34.4	1	1	1	1	NA	1	1	1	1	1	1	1	1	0	2	1	2	1	1	1	0.113	2	1	2
94752	22.4	8.3	2456	105.76	242.8	121.71	15.48	1	73	3	3	2	NA	2.99	2	NA	2	2	2	2	2	NA	25.9	1	2	2	2	NA	1	2	2	2	0	0	0	0	0	2	1	1	2	1	1	0.224	2	2	2
94753	68.7	12.9	1794	70.48	264.01	51.14	7.84	2	74	5	5	1	NA	5	1	1	2	2	2	2	2	NA	29	1	1	1	1	NA	4	3	1	3	1	1	1	0	0	2	1	1	3	1	1	0.687	2	2	2
94754	120	14	2172	91.63	279.37	79.23	10.69	2	65	3	1	1	NA	5	2	NA	2	2	2	2	2	NA	35	1	1	2	1	NA	1	1	1	3	1	1	0	0	0	2	1	1	4	2	0	1.2	2	2	2
94755	4.2	2.7	1392	76.61	122.44	64.82	12.52	2	74	2	2	3	NA	1.79	1	2	2	1	2	2	2	NA	33.5	1	1	1	1	NA	4	2	2	2	1	1	1	1	0	1	1	1	1	1	1	0.042	2	2	2
94760	21.1	1.6	1944	68.86	226.25	88.61	10.06	2	74	4	4	5	NA	0.91	1	4	2	2	2	2	1	3	19.7	1	1	2	1	NA	2	3	2	1	1	1	0	0	0	2	1	2	2	2	0	0.211	2	1	2
94761	72.3	1.5	2262	81.15	216.67	120.55	9.98	1	24	5	4	6	NA	2.41	2	NA	2	2	2	1	1	1	27.6	2	NA	2	2	NA	4	3	1	2	0	0	0	0	0	2	2	3	3	1	1	0.723	1	2	1
94763	1.5	4.5	1309	63.95	134.72	58.8	9.11	1	43	4	3	1	NA	4.85	2	NA	2	2	2	2	1	3	35.7	1	2	1	2	NA	2	2	1	3	0	0	1	0	0	2	1	2	1	1	1	0.015	1	2	1
94764	42.7	0.3	1919	60.13	252.12	65.83	6.89	2	43	4	4	1	2	3.4	2	NA	2	2	1	1	1	1	41.5	2	NA	2	2	NA	2	3	1	2	0	0	0	0	0	2	3	3	2	1	1	0.427	1	2	1
94765	20	2.6	891	38.62	93.1	40.99	3.98	1	55	3	4	3	NA	0.8	1	1	2	2	2	1	1	1	26.2	1	1	2	2	NA	1	3	2	1	0	1	0	0	0	2	2	3	2	1	1	0.2	1	1	1
94766	0.8	10.4	2100	96.11	198.61	84.19	5.87	1	42	4	4	1	NA	5	2	NA	2	2	2	2	2	NA	33.1	2	NA	2	2	NA	2	3	1	3	0	0	0	0	0	2	1	1	1	1	1	0.008	1	2	1
94768	143.8	4.4	1735	83.77	214.45	59.4	8.99	1	80	3	5	1	NA	3.34	1	1	2	2	2	2	1	3	34.7	1	1	2	1	NA	1	3	1	2	1	1	0	0	0	2	1	2	4	1	1	1.438	2	2	2
94771	12.2	0.4	1712	44.13	207.04	53.02	6.07	2	42	3	3	1	2	3.23	2	NA	2	2	1	1	1	1	25.5	2	NA	2	2	NA	1	2	1	2	0	0	0	0	0	2	3	3	1	1	1	0.122	1	2	1
94773	199.9	1.4	2632	119.51	309.39	100.49	20.66	1	32	1	5	5	NA	5	2	NA	1	2	2	2	2	NA	30.8	1	1	2	1	NA	3	3	2	3	1	1	0	0	1	2	1	1	4	1	1	1.999	1	2	1
94775	2.7	0.3	1593	37.9	191.53	76.41	2.73	2	26	4	4	5	2	1.22	2	NA	2	2	2	2	2	NA	32	2	NA	2	2	NA	2	3	2	1	0	0	0	0	0	2	1	1	1	1	1	0.027	1	1	1
94777	55.9	10.4	1251	44.81	140.65	58.33	3.5	2	80	3	4	1	NA	2.94	1	1	2	2	2	2	2	NA	22.7	1	1	2	1	NA	1	3	1	2	1	1	0	0	0	2	1	1	3	1	1	0.559	2	2	2
94779	58	3.2	1767	93.58	167.51	83.4	15.41	1	80	3	4	1	NA	2.84	1	9	2	1	2	2	1	3	29.9	1	1	1	1	NA	1	3	1	2	1	1	1	1	0	2	1	2	3	1	1	0.58	2	2	2
94780	6.1	1.6	1694	67.95	211.63	65.88	5.98	1	74	1	5	1	NA	5	2	NA	2	2	2	2	1	3	30.1	1	1	2	1	NA	3	3	1	3	1	1	0	0	0	2	1	2	1	1	1	0.061	2	2	2
94786	89.5	4.7	1460	65.13	153.54	66.25	8.28	2	24	3	4	1	2	2.79	2	NA	2	2	2	1	2	NA	32	2	NA	2	2	NA	1	3	1	2	0	0	0	0	0	2	2	1	3	2	0	0.895	1	2	1
94788	5.3	1.3	856	37.37	90.64	37.04	3.75	2	53	5	4	1	NA	5	2	NA	2	2	1	2	2	NA	21.5	2	NA	2	2	NA	4	3	1	3	0	0	0	0	0	2	3	1	1	1	1	0.053	1	2	1
94793	138.8	17.5	4486	158.84	600.8	169.48	20.37	1	40	1	4	1	NA	1.91	2	NA	2	2	1	1	2	NA	32.9	2	NA	2	2	NA	3	3	1	2	0	0	0	0	0	2	3	1	4	1	1	1.388	1	2	1
94795	103.2	3.5	1148	48.38	126.28	54.24	3.89	2	27	1	4	1	2	5	2	NA	2	2	2	2	2	NA	21	2	NA	2	2	NA	3	3	1	3	0	0	0	0	0	2	1	1	3	1	1	1.032	1	2	1
94797	305.7	6	1992	109.46	261.17	60.81	16.05	2	66	5	1	1	NA	1.16	1	4	2	2	2	2	2	NA	25.5	1	2	3	2	NA	4	1	1	1	0	0	0	0	0	2	1	1	4	2	0	3.057	2	1	2
94801	294.2	1.6	3213	240.24	397.41	86.41	17.82	1	45	4	5	1	NA	4.32	1	4	2	2	2	2	2	NA	30.9	1	1	2	1	NA	2	3	1	3	1	1	0	0	0	2	1	1	4	1	1	2.942	1	2	1
94809	17.8	5.6	1242	59.05	167.31	37.18	6.26	2	79	1	1	1	NA	1.78	2	NA	2	2	2	2	2	NA	NA	2	NA	2	2	NA	3	1	1	2	0	0	0	0	0	2	1	1	1	1	1	0.178	2	2	2
94812	113.9	3.9	1816	86.77	208.37	72.2	11.08	1	46	5	5	1	NA	4.58	2	NA	2	2	2	2	1	2	27.6	2	NA	2	1	NA	4	3	1	3	1	0	0	0	0	2	1	3	4	1	1	1.139	1	2	1
94813	749.1	0.3	1470	32.65	296.37	25.87	3.62	2	62	5	5	3	NA	2.39	2	NA	2	2	2	2	2	NA	26.7	1	1	2	1	NA	4	3	2	2	1	1	0	0	0	2	1	1	4	2	0	7.491	2	2	1
94819	59.1	2.3	2423	105.63	306.59	89.25	12.92	2	32	1	2	1	2	1.14	2	NA	2	2	1	1	2	NA	24	2	NA	2	2	NA	3	2	1	1	0	0	0	0	0	2	3	1	3	1	1	0.591	1	1	1
94829	162.2	2.9	1423	41.56	176.45	66.49	4	2	80	3	5	1	NA	4.25	1	4	2	2	2	2	2	NA	30.2	1	1	2	1	NA	1	3	1	3	1	1	0	0	0	2	1	1	4	1	1	1.622	2	2	2
94831	5.2	0.3	2114	71.53	283.14	78.81	8.85	2	64	3	2	2	NA	2.65	1	9	1	2	2	2	1	1	20.3	2	NA	2	2	NA	1	2	2	2	0	0	0	0	1	2	1	3	1	1	1	0.052	2	2	1
94832	87.9	2.2	1312	94.9	88.05	68.54	8.48	2	71	3	5	1	NA	4.93	1	1	2	2	1	1	2	NA	29	1	1	2	1	NA	1	3	1	3	1	1	0	0	0	2	3	1	3	1	1	0.879	2	2	2
94834	62.7	1.5	2607	85.45	245.32	149.11	11.75	2	62	3	4	1	NA	5	1	1	1	2	2	1	2	NA	36.1	1	1	1	1	NA	1	3	1	3	1	1	1	0	1	2	2	1	3	1	1	0.627	2	2	1
94835	44	0.1	911	12.18	160.71	26.31	2.63	2	59	3	3	3	NA	0.74	1	4	2	2	2	2	1	3	32.2	2	NA	2	1	NA	1	2	2	1	1	0	0	0	0	2	1	2	2	1	1	0.44	1	1	1
94848	110.3	3.2	958	77.74	122.65	18.54	12.13	2	32	2	4	1	2	2.65	2	NA	2	2	2	2	2	NA	29	2	NA	2	1	NA	4	3	1	2	1	0	0	0	0	2	1	1	3	1	1	1.103	1	2	1
94850	78.4	2.2	1476	58.26	107.09	38.84	8.23	1	46	3	3	3	NA	1.75	2	NA	2	2	1	2	1	1	21.2	2	NA	2	2	NA	1	2	2	2	0	0	0	0	0	2	3	3	3	1	1	0.784	1	2	1
94852	30.3	0.2	2372	44.22	411.25	65.02	6.98	1	33	1	1	1	NA	0.49	2	NA	2	2	1	1	2	NA	35.8	2	NA	2	2	NA	3	1	1	1	0	0	0	0	0	2	3	1	2	1	1	0.303	1	1	1
94858	44.6	5.6	1559	55.8	161.13	79.56	11	2	44	3	3	2	2	0.78	2	NA	2	2	2	1	1	3	38.8	2	NA	2	1	NA	1	2	2	1	1	0	0	0	0	2	2	2	2	1	1	0.446	1	1	1
94860	108.3	2	2487	76.41	259.14	128.66	11.64	2	33	4	4	1	2	1.26	2	NA	2	2	2	2	2	NA	37.2	2	NA	2	1	NA	2	3	1	1	1	0	0	0	0	2	1	1	3	1	1	1.083	1	1	1
94861	5.5	0.6	1423	42.58	214.45	46.13	4.68	2	56	4	2	1	NA	1.79	2	NA	1	2	2	1	1	1	37.6	2	NA	2	2	NA	2	2	1	2	0	0	0	0	1	2	2	3	1	1	1	0.055	1	2	1
94862	12.2	1.6	991	51.54	117.44	37.33	7.58	2	53	5	5	3	NA	5	2	NA	2	2	2	2	2	NA	19.6	2	NA	2	1	NA	4	3	2	3	1	0	0	0	0	2	1	1	1	1	1	0.122	1	2	1
94863	80.4	4.8	1944	58.14	314.75	53.28	7.65	1	51	2	4	5	NA	0.83	2	NA	2	2	2	2	1	3	32.9	1	2	1	2	NA	4	3	2	1	0	0	1	0	0	2	1	2	3	1	1	0.804	1	1	1
94867	202.3	3.8	3910	131.59	383	174.24	12.24	1	55	3	3	1	NA	5	2	NA	2	2	1	1	2	NA	31.9	2	NA	2	1	NA	1	2	1	3	1	0	0	0	0	2	3	1	4	1	1	2.023	1	2	1
94868	26.3	0.8	3681	150.69	472.58	132.96	14.51	1	59	2	4	5	NA	4.31	1	9	2	2	1	1	2	NA	36.9	1	1	2	1	NA	4	3	2	3	1	1	0	0	0	2	3	1	2	1	1	0.263	1	2	1
94872	21.4	8	1369	54.31	136.18	68.81	8.22	1	80	3	2	1	NA	1.82	2	NA	2	2	2	1	1	3	22.7	2	NA	1	2	NA	1	2	1	2	0	0	1	0	0	2	2	2	2	1	1	0.214	2	2	2
94877	33.5	0.7	1457	52.79	197.56	52.85	9.15	1	71	1	1	1	NA	0.96	2	NA	2	2	2	2	1	3	35.9	1	2	2	2	NA	3	1	1	1	0	0	0	0	0	2	1	2	2	1	1	0.335	2	1	2
94878	31.3	9.9	1711	79.57	174.46	79.46	18.77	2	37	4	3	6	2	0.74	2	NA	2	2	2	1	2	NA	32.5	2	NA	2	1	NA	2	2	1	1	1	0	0	0	0	2	2	1	2	1	1	0.313	1	1	1
94879	114.1	0.7	1993	62.32	224.93	95.26	5.17	2	48	5	4	1	NA	4.08	2	NA	2	2	2	2	1	3	32.3	2	NA	2	1	NA	4	3	1	3	1	0	0	0	0	2	1	2	4	1	1	1.141	1	2	1
94882	12.4	5.9	1589	54.55	190.27	69.89	5.93	2	55	5	3	2	NA	1.1	2	NA	2	2	2	2	2	NA	24.2	2	NA	1	1	NA	4	2	2	1	1	0	1	0	0	2	1	1	1	1	1	0.124	1	1	1
94883	42.4	2.7	2258	60.99	289.64	97.88	5.65	1	59	4	3	1	NA	3.92	2	NA	2	2	1	1	1	3	24.6	1	2	2	1	NA	2	2	1	3	1	0	0	0	0	2	3	2	2	1	1	0.424	1	2	1
94885	74.2	1.6	1673	106.55	119.52	85.27	15.93	1	64	4	4	1	NA	2.64	1	1	2	2	2	2	1	3	36.7	1	1	1	2	NA	2	3	1	2	0	1	1	0	0	2	1	2	3	1	1	0.742	2	2	1
94889	73	4.4	2864	135.98	293.03	129.38	23.52	2	41	1	1	6	2	2.72	2	NA	2	2	1	1	2	NA	37.3	2	NA	2	1	NA	3	1	1	2	1	0	0	0	0	2	3	1	3	2	0	0.73	1	2	1
94890	23.7	3.1	2034	61.43	194.93	101.48	11.25	1	57	3	2	1	NA	1.22	2	NA	2	2	2	2	1	3	25.2	2	NA	2	2	NA	1	2	1	1	0	0	0	0	0	2	1	2	2	1	1	0.237	1	1	1
94891	305.7	0.6	2310	67.3	296.96	99.36	5.59	2	40	4	4	3	2	3.32	2	NA	2	2	2	2	2	NA	27.2	1	2	2	2	NA	2	3	2	2	0	0	0	0	0	2	1	1	4	1	1	3.057	1	2	1
94892	748.6	4.5	3301	141.35	320.9	107.86	7.78	1	61	3	4	2	NA	1.04	1	2	2	2	2	1	1	1	19.2	2	NA	2	1	NA	1	3	2	1	1	0	0	0	0	1	2	3	4	1	1	7.486	2	1	1
94894	269.5	5.2	3579	109.46	459.79	147.62	11.74	1	50	3	4	1	NA	5	1	9	2	2	2	2	2	NA	38.5	2	NA	2	1	NA	1	3	1	3	1	0	0	0	0	2	1	1	4	1	1	2.695	1	2	1
94896	44.2	1	890	36.19	122.14	30.1	4.38	2	50	4	2	6	NA	0.6	2	NA	2	2	1	2	2	NA	34.2	2	NA	2	1	NA	2	2	1	1	1	0	0	0	0	2	3	1	2	1	1	0.442	1	1	1
94898	24.3	3.3	1447	70.97	136.03	68.92	5.86	2	74	3	3	2	NA	2.48	1	1	2	2	2	1	2	NA	40.6	1	1	1	1	NA	1	2	2	2	1	1	1	0	0	2	2	1	2	2	0	0.243	2	2	2
94899	21.1	0.1	1064	27.52	165.24	33.9	3	2	32	4	3	6	2	1.74	2	NA	2	2	2	1	2	NA	31.4	2	NA	2	2	NA	2	2	1	2	0	0	0	0	0	2	2	1	2	1	1	0.211	1	2	1
94902	41.6	0.2	1037	20.96	185.31	26.96	2.55	2	67	5	1	1	NA	4.07	2	NA	2	2	2	2	2	NA	21.7	2	NA	2	1	NA	4	1	1	3	1	0	0	0	0	2	1	1	2	2	0	0.416	2	2	2
94903	85.1	4.1	4221	122.61	460.75	168.11	15.84	1	49	4	5	3	NA	5	1	1	1	2	2	2	2	NA	38.4	1	1	2	1	NA	2	3	2	3	1	1	0	0	1	2	1	1	3	1	1	0.851	1	2	1
94906	10.8	2.5	2568	102.93	248.25	111.21	16.62	1	46	3	3	1	NA	3.23	2	NA	1	2	1	1	1	3	27.7	2	NA	2	2	NA	1	2	1	2	0	0	0	0	1	2	3	2	1	1	1	0.108	1	2	1
94907	4.4	1.6	821	26.07	119.97	28.06	2.98	2	80	3	4	1	NA	5	2	NA	2	1	2	1	2	NA	32.5	1	1	1	1	NA	1	3	1	3	1	1	1	1	0	2	2	1	1	2	0	0.044	2	2	2
94908	2.5	0.5	1182	30.55	185.64	36.32	3.73	2	56	4	4	1	NA	2.49	2	NA	2	2	2	2	2	NA	38.4	1	1	2	2	NA	2	3	1	2	0	1	0	0	0	2	1	1	1	1	1	0.025	1	2	1
94916	264.1	1.3	1528	49.63	209.4	38.71	7.29	2	26	4	3	5	2	0.64	2	NA	2	2	1	1	2	NA	33.1	1	2	2	2	NA	2	2	2	1	0	0	0	0	0	2	3	1	4	1	1	2.641	1	1	1
94918	69.4	2.9	2814	79.43	220.02	92.15	9.44	1	71	2	3	4	NA	0.66	1	9	1	2	2	1	1	3	33.4	2	NA	1	2	NA	4	2	2	1	0	0	1	0	1	2	2	2	3	1	1	0.694	2	1	2
94920	86.2	5.1	2546	123.2	328.3	83.77	20.99	2	58	4	4	1	NA	3.69	1	3	2	2	2	2	1	3	37.8	1	1	2	1	NA	2	3	1	3	1	1	0	0	0	2	1	2	3	2	0	0.862	1	2	1
94921	170	8.4	2233	86.66	253.55	109.32	12.57	2	61	5	5	1	NA	4.72	2	NA	2	2	1	2	2	NA	27.9	1	1	2	1	NA	4	3	1	3	1	1	0	0	0	2	3	1	4	1	1	1.7	2	2	1
94922	77.2	2.4	2528	88.53	306.66	92.58	13.99	1	66	4	4	1	NA	2.07	1	9	2	2	2	2	1	3	23.2	2	NA	2	1	NA	2	3	1	2	1	0	0	0	0	2	1	2	3	1	1	0.772	2	2	2
94926	19	3.3	2652	73.06	260.35	130.15	12.94	1	37	3	3	2	NA	0.73	2	NA	2	2	1	1	1	1	21.8	2	NA	2	2	NA	1	2	2	1	0	0	0	0	0	2	3	3	1	1	1	0.19	1	1	1
94929	101.1	13.7	2315	95.21	124.43	158.25	14.98	1	78	3	5	1	NA	5	2	NA	2	2	2	1	1	3	23.3	1	1	2	1	NA	1	3	1	3	1	1	0	0	0	2	2	2	3	1	1	1.011	2	2	2
94931	58.5	7.7	1738	46.43	197.42	86.7	5.23	2	63	3	3	1	NA	1.02	2	NA	2	2	2	1	1	3	32.5	2	NA	2	1	NA	1	2	1	1	1	0	0	0	0	2	2	2	3	1	1	0.585	2	1	1
94933	42.8	0.1	1327	38.38	191.52	49.21	7.16	2	54	1	3	4	NA	0.41	2	NA	2	2	2	1	2	NA	40.8	2	NA	2	1	NA	3	2	2	1	1	0	0	0	0	2	2	1	2	1	1	0.428	1	1	1
94935	9.2	5.8	2067	76.63	227.78	94.45	11.53	2	41	5	2	4	2	2.29	2	NA	2	2	2	2	1	3	28.8	2	NA	2	1	NA	4	2	2	2	1	0	0	0	0	2	1	2	1	1	1	0.092	1	2	1
94936	133.2	0.8	1477	55.71	231.59	35.77	4.34	2	25	4	4	1	2	1.02	2	NA	2	2	2	1	2	NA	35.5	2	NA	2	2	NA	2	3	1	1	0	0	0	0	0	2	2	1	4	1	1	1.332	1	1	1
94937	55.6	11.8	4970	132.61	710.94	188.46	23.86	1	59	3	3	3	NA	0.99	1	1	2	2	1	1	1	1	20.5	2	NA	2	2	NA	1	2	2	1	0	0	0	0	0	2	3	3	3	1	1	0.556	1	1	1
94938	10	3.2	2797	79.6	265.8	157.92	11.66	1	61	4	3	1	NA	2.31	2	NA	2	2	2	1	1	3	31.8	1	2	2	2	NA	2	2	1	2	0	0	0	0	0	2	2	2	1	1	1	0.1	2	2	1
94939	10.6	0.7	2846	125.48	147.12	154.63	11.18	1	31	5	4	5	NA	1.69	2	NA	2	2	1	1	1	1	20.8	2	NA	2	2	NA	4	3	2	2	0	0	0	0	0	2	3	3	1	1	1	0.106	1	2	1
94940	38.7	6.1	1158	73.76	103.42	50.76	8.93	2	80	5	1	1	NA	1.1	1	1	2	2	2	1	1	3	33.7	1	2	2	1	NA	4	1	1	1	1	0	0	0	0	2	2	2	2	1	1	0.387	2	1	2
94941	144.3	6.3	1806	47.71	249.2	69.45	5.83	1	28	4	4	5	NA	2.83	2	NA	2	2	2	2	2	NA	33.5	2	NA	2	1	NA	2	3	2	2	1	0	0	0	0	2	1	1	4	1	1	1.443	1	2	1
94945	13.4	2.6	3009	139.91	295.44	142.81	22.55	1	29	1	4	5	NA	0.15	2	NA	2	2	2	2	2	NA	38.7	2	NA	2	2	NA	3	3	2	1	0	0	0	0	0	2	1	1	1	1	1	0.134	1	1	1
94946	43.7	2.5	3681	100.82	359.95	186.51	18.26	1	23	3	4	6	NA	1	2	NA	2	2	1	1	1	1	35.7	2	NA	2	2	NA	1	3	1	1	0	0	0	0	0	2	3	3	2	1	1	0.437	1	1	1
94950	25.1	0.1	886	22.25	121.89	35.13	3.73	2	80	3	4	1	NA	2.11	2	NA	2	2	2	2	2	NA	21.8	2	NA	2	1	NA	1	3	1	2	1	0	0	0	0	2	1	1	2	1	1	0.251	2	2	2
94952	22.3	0.6	1990	65.09	181.15	113.67	8.39	2	63	3	5	2	NA	5	2	NA	2	2	2	2	2	NA	38.2	1	2	2	1	NA	1	3	2	3	1	0	0	0	0	2	1	1	2	1	1	0.223	2	2	1
94953	6.4	1.4	1076	18.77	189.1	28.3	3.25	2	59	3	4	2	NA	0	1	1	2	2	2	2	1	3	52	2	NA	2	1	NA	1	3	2	1	1	0	0	0	0	2	1	2	1	1	1	0.064	1	1	1
94957	120.4	5.6	932	59.58	86.91	41.69	8.42	1	43	3	4	3	NA	2.99	2	NA	2	2	2	2	1	3	33	2	NA	2	1	NA	1	3	2	2	1	0	0	0	0	2	1	2	4	1	1	1.204	1	2	1
94958	64.3	7	2294	85.15	273.28	103.99	11.55	2	58	5	5	1	NA	5	2	NA	2	2	2	2	2	NA	21.2	1	1	2	1	NA	4	3	1	3	1	1	0	0	0	2	1	1	3	2	0	0.643	1	2	1
94959	151.7	0.3	1595	37.71	271.55	43.18	4.41	1	48	4	4	6	NA	5	2	NA	2	2	2	2	2	NA	31.2	1	1	2	2	NA	2	3	1	3	0	1	0	0	0	2	1	1	4	1	1	1.517	1	2	1
94960	271.8	1.7	4036	107.96	453.38	160.01	12.55	1	26	3	4	5	NA	1.24	2	NA	2	2	1	1	1	1	21.2	2	NA	2	2	NA	1	3	2	1	0	0	0	0	0	2	3	3	4	1	1	2.718	1	1	1
94962	92.4	0.6	1151	60.96	145.64	37.68	7.43	2	57	5	5	1	NA	5	2	NA	2	2	2	2	2	NA	19.9	1	1	2	1	NA	4	3	1	3	1	1	0	0	0	2	1	1	3	1	1	0.924	1	2	1
94964	44.5	0.2	1750	74.05	230.52	47.14	12.01	1	48	1	1	6	NA	1.47	2	NA	2	2	1	2	1	1	29.4	2	NA	2	2	NA	3	1	1	2	0	0	0	0	0	2	3	3	2	1	1	0.445	1	2	1
94966	11.7	0.4	1472	58.77	128.78	81.88	5.71	1	44	5	2	1	NA	1.22	2	NA	2	2	2	2	1	3	27.5	1	1	1	1	NA	4	2	1	1	1	1	1	0	0	2	1	2	1	1	1	0.117	1	1	1
94967	108.1	8.3	1660	81.33	240.83	45.66	16.47	2	40	4	5	1	2	5	2	NA	2	2	2	2	2	NA	34.8	2	NA	2	2	NA	2	3	1	3	0	0	0	0	0	2	1	1	3	1	1	1.081	1	2	1
94969	17.1	8.1	1321	55.58	135.33	62.52	6.4	1	80	3	3	1	NA	1.11	2	NA	2	2	2	2	2	NA	29.6	2	NA	2	2	NA	1	2	1	1	0	0	0	0	0	2	1	1	1	1	1	0.171	2	1	2
94970	60.4	13	2048	71.55	210.87	49.66	4.58	1	55	1	1	4	NA	1.98	2	NA	2	2	2	2	1	2	29	2	NA	2	2	NA	3	1	2	2	0	0	0	0	0	2	1	3	3	1	1	0.604	1	2	1
94972	0.2	0.2	1294	26.96	202.68	43.72	3.71	2	39	3	3	6	2	1.5	2	NA	2	2	2	1	1	1	30.8	2	NA	2	1	NA	1	2	1	2	1	0	0	0	0	2	2	3	1	1	1	0.002	1	2	1
94975	125.2	4	2436	84.59	269.25	109.95	9.29	1	56	4	4	1	NA	3.92	1	1	2	2	1	1	2	NA	24	2	NA	2	1	NA	2	3	1	3	1	0	0	0	0	2	3	1	4	1	1	1.252	1	2	1
94979	299.4	2.4	2370	94.68	260.9	106.35	5.68	1	66	4	3	1	NA	2.54	2	NA	2	2	1	1	2	NA	38.1	1	1	2	1	NA	2	2	1	2	1	1	0	0	0	2	3	1	4	1	1	2.994	2	2	2
94980	31.5	1.5	1206	21.36	164.84	51.68	4.15	2	60	4	5	6	NA	2.43	2	NA	2	2	2	2	2	NA	26.3	1	2	1	1	NA	2	3	1	2	1	0	1	0	0	2	1	1	2	1	1	0.315	2	2	1
94982	34	6.9	3935	149.58	390.5	201.07	16.61	2	32	4	4	3	2	1.82	2	NA	2	2	1	1	2	NA	20.8	2	NA	2	1	NA	2	3	2	2	1	0	0	0	0	2	3	1	2	1	1	0.34	1	2	1
94986	163	5.4	1595	95.85	182.08	57.01	8.51	1	62	3	5	1	NA	5	1	1	2	2	2	2	2	NA	35.3	1	1	2	1	NA	1	3	1	3	1	1	0	0	0	2	1	1	4	1	1	1.63	2	2	1
94987	70.6	7.5	2057	74.39	204.44	107.25	10.72	2	63	3	3	1	NA	2.19	1	1	2	2	2	2	2	NA	49.1	1	1	1	1	NA	1	2	1	2	1	1	1	0	0	2	1	1	3	1	1	0.706	2	2	1
94989	55	5	1661	63.6	210.37	66.07	10.33	1	35	5	2	5	NA	1.68	2	NA	2	2	1	1	1	1	25.1	2	NA	2	2	NA	4	2	2	2	0	0	0	0	0	2	3	3	3	1	1	0.55	1	2	1
94991	17.8	3.9	2395	82.93	254.76	119.13	12.13	1	26	4	5	5	NA	5	2	NA	2	2	1	2	1	2	25.5	2	NA	2	2	NA	2	3	2	3	0	0	0	0	0	2	3	3	1	1	1	0.178	1	2	1
94993	197.2	6.6	2107	82.36	297.17	69.67	22.95	2	80	3	3	1	NA	0.51	1	1	1	2	2	2	2	NA	25.6	2	NA	2	1	NA	1	2	1	1	1	0	0	0	1	2	1	1	4	1	1	1.972	2	1	2
94995	208.3	2.5	2884	111.36	325.73	133.29	13.51	1	58	5	4	5	NA	4.93	2	NA	2	2	1	1	2	NA	29.1	2	NA	2	2	NA	4	3	2	3	0	0	0	0	0	2	3	1	4	1	1	2.083	1	2	1
94997	175.3	4	3097	139.49	511.78	63.75	24.13	2	44	2	5	4	2	0.25	2	NA	2	2	2	1	2	NA	19.6	2	NA	2	1	NA	4	3	2	1	1	0	0	0	0	2	2	1	4	2	0	1.753	1	1	1
94998	24.6	6.3	1871	69.55	258.09	64.54	8.74	1	45	3	5	5	NA	0.66	2	NA	2	2	2	2	2	NA	27.3	2	NA	2	2	NA	1	3	2	1	0	0	0	0	0	2	1	1	2	1	1	0.246	1	1	1
95001	69.9	1.8	2121	118.35	206.47	92.09	17.7	2	80	3	5	2	NA	1.4	2	NA	2	2	2	2	1	3	30.3	1	1	1	1	NA	1	3	2	2	1	1	1	0	0	2	1	2	3	1	1	0.699	2	2	2
95002	0	6.2	1484	80.26	93.08	75.76	7.85	1	26	1	2	1	NA	1.46	2	NA	2	2	1	1	1	1	28.9	2	NA	2	2	NA	3	2	1	2	0	0	0	0	0	2	3	3	1	1	1	0	1	2	1
95005	3.2	2.1	1307	59.14	136.54	58.01	7.27	1	46	5	4	1	NA	2.81	2	NA	2	2	2	1	2	NA	45	2	NA	2	1	NA	4	3	1	2	1	0	0	0	0	2	2	1	1	1	1	0.032	1	2	1
95007	92	6.3	1483	65.68	238.81	33.64	5.73	1	79	3	1	1	NA	1.58	2	NA	2	2	1	1	1	3	24.4	2	NA	2	1	NA	1	1	1	2	1	0	0	0	0	2	3	2	3	1	1	0.92	2	2	2
95013	111.6	2.7	1566	43.6	223.53	57.65	6.83	1	56	3	4	1	NA	5	1	4	2	2	2	2	2	NA	33.4	1	1	1	1	NA	1	3	1	3	1	1	1	0	0	2	1	1	4	1	1	1.116	1	2	1
95014	48	0.9	2479	68.05	416.46	63.6	9.55	1	35	1	5	1	NA	3.65	2	NA	2	2	1	1	2	NA	33.5	2	NA	2	2	NA	3	3	1	3	0	0	0	0	0	2	3	1	2	1	1	0.48	1	2	1
95019	2.9	1.4	3733	60.24	342.28	41.83	5.5	1	40	3	3	6	NA	0.88	2	NA	2	2	1	1	1	1	24.3	2	NA	2	2	NA	1	2	1	1	0	0	0	0	0	2	3	3	1	1	1	0.029	1	1	1
95020	17	5.6	1180	44.05	174.52	37.83	14.84	2	80	4	5	3	NA	2.47	2	NA	2	2	2	2	1	3	26.1	1	1	1	1	NA	2	3	2	2	1	1	1	0	0	2	1	2	1	1	1	0.17	2	2	2
95025	72.7	2.1	3103	119.87	375.42	126.21	14.12	1	57	3	4	1	NA	5	1	9	2	2	1	2	2	NA	37.4	1	2	2	2	NA	1	3	1	3	0	0	0	0	0	2	3	1	3	1	1	0.727	1	2	1
95026	57.3	11.1	4428	185.87	580.41	154.92	16.35	1	20	4	4	5	NA	0.25	2	NA	2	2	2	2	2	NA	24.2	2	NA	2	1	NA	2	3	2	1	1	0	0	0	0	2	1	1	3	2	0	0.573	1	1	1
95027	92.6	4.3	1249	50.77	138.11	57.41	6.74	2	76	5	2	4	NA	0.04	2	NA	2	2	2	2	1	3	22.6	2	NA	3	1	NA	4	2	2	1	1	0	0	0	0	2	1	2	3	2	0	0.926	2	1	2
95028	48.1	0.5	2023	61.19	169.28	123.79	10.58	1	30	3	2	6	NA	0.98	2	NA	2	2	2	2	1	3	30.4	2	NA	2	2	NA	1	2	1	1	0	0	0	0	0	2	1	2	2	1	1	0.481	1	1	1
95029	17.8	0.2	1885	39.43	257.27	80.46	5.42	2	43	4	4	4	2	1.44	2	NA	2	2	2	2	2	NA	32.9	2	NA	2	2	NA	2	3	2	2	0	0	0	0	0	2	1	1	1	1	1	0.178	1	2	1
95030	7.5	2.5	2964	76.76	435.86	106.68	10.4	1	63	5	4	1	NA	1.3	2	NA	2	2	2	1	1	3	25.1	1	1	2	1	NA	4	3	1	1	1	1	0	0	0	2	2	2	1	1	1	0.075	2	1	1
95031	56.6	6.4	4198	116.06	386.15	246.4	16.03	2	54	3	3	1	NA	5	1	9	2	2	2	1	1	3	43.8	1	1	1	1	NA	1	2	1	3	1	1	1	0	0	2	2	2	3	1	1	0.566	1	2	1
95034	38.8	8.3	1663	83.63	204.05	59.8	9.7	2	61	3	5	1	NA	3.08	2	NA	2	2	2	2	2	NA	23.7	2	NA	2	1	NA	1	3	1	2	1	0	0	0	0	2	1	1	2	1	1	0.388	2	2	1
95036	3.4	1.2	959	54.81	90.23	41.45	7.63	1	80	3	4	1	NA	3.33	2	NA	1	2	2	1	1	3	36.6	1	2	2	1	NA	1	3	1	2	1	0	0	0	1	2	2	2	1	1	1	0.034	2	2	2
95039	49.8	0	164	1.87	22.11	7.43	0.19	2	23	3	5	5	2	1.73	2	NA	2	2	1	1	2	NA	22.1	2	NA	2	1	NA	1	3	2	2	1	0	0	0	0	2	3	1	3	1	1	0.498	1	2	1
95042	4.2	2.8	963	35.44	110.07	43.19	4.3	2	65	2	1	1	NA	0.93	2	NA	2	2	2	2	2	NA	32	1	1	1	2	NA	4	1	1	1	0	1	1	0	0	2	1	1	1	2	0	0.042	2	1	2
95044	123.4	6.7	2137	108.08	145.3	100.13	12.93	2	67	3	5	1	NA	4.56	1	1	2	2	2	1	1	3	40	1	1	2	2	NA	1	3	1	3	0	1	0	0	0	2	2	2	4	1	1	1.234	2	2	2
95045	70.2	3.2	1412	51.13	187.99	55.78	6.56	2	69	3	5	1	NA	5	2	NA	2	2	2	1	2	NA	28.5	1	2	2	1	NA	1	3	1	3	1	0	0	0	0	2	2	1	3	1	1	0.702	2	2	2
95048	13.7	2.8	2507	88.15	258.33	88.62	9.67	1	23	3	5	1	NA	4.62	2	NA	2	2	2	2	1	3	26.5	2	NA	2	2	NA	1	3	1	3	0	0	0	0	0	2	1	2	1	1	1	0.137	1	2	1
95051	21.5	1.6	3214	61.82	473.36	120.93	7.9	1	52	4	4	3	NA	3.34	2	NA	2	2	2	2	1	1	47	1	1	1	1	NA	2	3	2	2	1	1	1	0	0	2	1	3	2	1	1	0.215	1	2	1
95056	30.6	0.2	1969	80.34	229.98	82.34	8.96	2	34	5	4	1	2	0.98	1	9	2	2	1	1	1	1	41.1	2	NA	2	1	NA	4	3	1	1	1	0	0	0	0	2	3	3	2	1	1	0.306	1	1	1
95057	51.5	5	1374	49.92	191.53	48.49	10.66	1	71	3	5	1	NA	4.56	1	9	2	2	1	1	2	NA	28.9	2	NA	1	1	NA	1	3	1	3	1	0	1	0	0	2	3	1	3	1	1	0.515	2	2	2
95058	3.5	1.1	1741	34.08	277.55	55.22	5.15	2	36	3	2	1	2	4.81	1	4	2	2	1	1	2	NA	63.4	2	NA	1	1	NA	1	2	1	3	1	0	1	0	0	2	3	1	1	1	1	0.035	1	2	1
95059	5.4	10.2	1783	87.16	157.79	87.4	10.1	1	53	3	2	5	NA	0	1	2	1	2	1	1	2	NA	33.1	1	1	2	2	NA	1	2	2	1	0	1	0	0	1	1	3	1	1	1	1	0.054	1	1	1
95060	63.6	16.8	1810	112.51	193.7	64.7	10.02	2	44	5	4	1	2	1.96	2	NA	2	2	2	2	2	NA	24.3	1	2	3	1	NA	4	3	1	2	1	0	0	0	0	2	1	1	3	1	1	0.636	1	2	1
95061	37	3.2	3665	108.63	515.98	132.89	13.19	1	45	1	3	6	NA	2.79	2	NA	2	2	1	1	1	1	25.3	2	NA	2	2	NA	3	2	1	2	0	0	0	0	0	2	3	3	2	1	1	0.37	1	2	1
95062	0.4	7.9	660	23.31	97.25	24.44	5.18	1	61	4	4	3	NA	0.74	2	NA	2	2	2	2	2	NA	24	1	1	3	2	NA	2	3	2	1	0	1	0	0	0	2	1	1	1	1	1	0.004	2	1	1
95063	24.8	2.3	729	39.81	93.2	22.43	5.28	2	46	3	3	6	NA	0.29	2	NA	2	2	2	2	2	NA	29.5	2	NA	2	2	NA	1	2	1	1	0	0	0	0	0	2	1	1	2	1	1	0.248	1	1	1
95066	81	2	1662	40.36	262.27	54.87	5.9	2	73	2	3	3	NA	0.17	9	NA	2	2	2	2	2	NA	22.4	1	1	3	1	NA	4	2	2	1	1	1	0	0	0	NA	1	1	3	1	1	0.81	2	1	2
95067	113.9	1.2	3256	99.54	421.51	131.04	13.56	2	55	4	3	1	NA	2.79	1	1	2	2	2	2	2	NA	51.2	2	NA	3	1	NA	2	2	1	2	1	0	0	0	0	2	1	1	4	1	1	1.139	1	2	1
95069	62.4	1.5	3107	130.51	329.3	141.48	22.2	1	26	3	3	6	NA	1.96	2	NA	2	2	1	2	1	1	24.4	2	NA	2	2	NA	1	2	1	2	0	0	0	0	0	2	3	3	3	1	1	0.624	1	2	1
95073	34.5	0	1012	25.92	170.08	32.76	4.2	2	71	1	3	4	NA	4.13	2	NA	1	2	1	1	1	3	43.4	2	NA	1	2	NA	3	2	2	3	0	0	1	0	1	2	3	2	2	1	1	0.345	2	2	2
95074	111.2	4.6	1842	71.07	175.62	84.69	7.2	2	37	4	5	6	2	5	2	NA	2	2	2	2	2	NA	27.3	2	NA	2	1	NA	2	3	1	3	1	0	0	0	0	2	1	1	4	1	1	1.112	1	2	1
95077	23.1	1.6	2392	148.56	223.95	96.12	12.63	1	47	5	4	1	NA	3.86	1	2	1	2	2	2	1	1	25	2	NA	2	1	NA	4	3	1	3	1	0	0	0	1	1	1	3	2	1	1	0.231	1	2	1
95083	32.4	1.4	2766	89.17	356.21	115.35	9.17	1	37	3	3	1	NA	1.63	2	NA	2	2	1	1	2	NA	42.9	1	1	2	2	NA	1	2	1	2	0	1	0	0	0	2	3	1	2	1	1	0.324	1	2	1
95088	33.4	2.5	1425	84.76	144.89	56.78	13.3	2	50	1	4	1	NA	2.43	1	1	2	2	1	1	2	NA	33.1	2	NA	2	1	NA	3	3	1	2	1	0	0	0	0	2	3	1	2	2	0	0.334	1	2	1
95089	0	0.9	1775	36.77	293.31	55.35	3.17	2	31	4	2	6	2	1.43	2	NA	2	2	1	1	1	1	32.8	1	1	2	2	NA	2	2	1	2	0	1	0	0	0	2	3	3	1	1	1	0	1	2	1
95091	175.6	2.9	2979	105.76	445.07	90.22	11.23	1	62	4	3	4	NA	0.95	2	NA	2	2	1	1	1	1	24.2	1	1	2	1	NA	2	2	2	1	1	1	0	0	0	2	3	3	4	1	1	1.756	2	1	1
95093	64.9	1	1912	64.79	228.78	85.8	8.03	2	51	1	3	4	NA	0.96	2	NA	2	2	1	1	2	NA	28.9	2	NA	2	2	NA	3	2	2	1	0	0	0	0	0	2	3	1	3	1	1	0.649	1	1	1
95094	99	2.7	1277	83.6	154.69	40.23	6.06	2	37	2	1	5	2	0.48	2	NA	2	2	2	2	2	NA	28.4	2	NA	2	1	NA	4	1	2	1	1	0	0	0	0	2	1	1	3	2	0	0.99	1	1	1
95095	58.3	7.9	1744	79.36	194.79	72.22	9.02	2	80	3	5	2	NA	1.94	1	1	2	2	2	2	1	3	34.5	1	1	2	1	NA	1	3	2	2	1	1	0	0	0	2	1	2	3	1	1	0.583	2	2	2
95097	238.3	0.6	2793	90.03	363.8	110.98	13.29	2	66	3	5	1	NA	5	1	1	2	2	2	2	2	NA	27.3	2	NA	2	1	NA	1	3	1	3	1	0	0	0	0	2	1	1	4	2	0	2.383	2	2	2
95099	130.2	12.2	1253	112.1	102.5	45.37	9.8	2	70	5	3	1	NA	3.86	1	1	2	2	2	2	2	NA	19.8	2	NA	2	1	NA	4	2	1	3	1	0	0	0	0	2	1	1	4	1	1	1.302	2	2	2
95101	25.3	4.5	995	38.65	115.82	43.66	5.59	2	80	3	1	1	NA	0.65	2	NA	1	2	2	2	2	NA	29.2	2	NA	2	2	NA	1	1	1	1	0	0	0	0	1	2	1	1	2	2	0	0.253	2	1	2
95103	53.6	3.6	4138	151.91	357.16	210.82	20.31	1	39	2	5	1	NA	5	2	NA	2	2	2	2	2	NA	28.9	2	NA	2	1	NA	4	3	1	3	1	0	0	0	0	2	1	1	3	1	1	0.536	1	2	1
95105	41.8	9.2	3310	144.17	303.89	160.07	18.17	1	67	3	4	1	NA	2.61	2	NA	2	2	2	2	1	3	28.6	1	1	1	1	NA	1	3	1	2	1	1	1	0	0	2	1	2	2	1	1	0.418	2	2	2
95110	30.8	2.3	1342	58.76	124.52	68.61	7.92	2	67	1	4	1	NA	5	1	1	2	2	2	2	1	3	27.9	1	1	2	1	NA	3	3	1	3	1	1	0	0	0	2	1	2	2	1	1	0.308	2	2	2
95113	0.6	6.3	1247	99.45	97.79	50.3	9.41	2	20	1	3	5	2	3.25	2	NA	2	2	1	2	2	NA	32.6	2	NA	2	1	NA	3	2	2	2	1	0	0	0	0	2	3	1	1	1	1	0.006	1	2	1
95114	33.4	0.1	1207	58.89	126.56	52.26	6.16	1	34	1	5	1	NA	3.52	2	NA	2	2	2	1	2	NA	35.7	2	NA	2	2	NA	3	3	1	3	0	0	0	0	0	2	2	1	2	1	1	0.334	1	2	1
95115	70.6	0	707	23.65	137.61	9.68	2.89	2	33	4	1	1	2	1.63	2	NA	2	2	2	2	2	NA	20.9	2	NA	2	2	NA	2	1	1	2	0	0	0	0	0	2	1	1	3	1	1	0.706	1	2	1
95116	96.8	11.5	2691	79.34	311.47	130.58	12.47	1	62	3	4	1	NA	3.65	2	NA	2	2	2	1	2	NA	18.9	2	NA	2	1	NA	1	3	1	3	1	0	0	0	0	2	2	1	3	1	1	0.968	2	2	1
95118	14.6	1.1	1135	44.19	134.3	46.79	5.76	1	57	5	5	1	NA	5	2	NA	2	2	2	2	2	NA	26.3	1	1	2	1	NA	4	3	1	3	1	1	0	0	0	2	1	1	1	1	1	0.146	1	2	1
95123	36.2	28.8	2686	131.23	221.95	141.5	13.78	2	50	2	5	3	NA	5	2	NA	2	2	2	2	2	NA	35.2	2	NA	3	1	NA	4	3	2	3	1	0	0	0	0	2	1	1	2	1	1	0.362	1	2	1
95124	72.2	2.8	3084	121.71	288.32	93.27	12.56	1	58	4	2	5	NA	2.14	1	1	1	2	2	1	1	1	16.8	1	1	2	2	NA	2	2	2	2	0	1	0	0	1	2	2	3	3	1	1	0.722	1	2	1
95129	36.4	0.5	1838	103.72	263.75	44.65	8.91	1	60	1	1	3	NA	1.18	2	NA	2	2	2	2	1	3	56.3	2	NA	1	1	NA	3	1	2	1	1	0	1	0	0	2	1	2	2	1	1	0.364	2	1	1
95131	65.1	0.2	1526	50.25	244.03	42.67	7.8	1	60	3	3	1	NA	1.82	2	NA	2	2	2	2	2	NA	25.2	2	NA	2	2	NA	1	2	1	2	0	0	0	0	0	2	1	1	3	2	0	0.651	2	2	1
95134	46.1	0.5	1378	58.84	245.81	18.99	8.7	1	37	1	3	6	NA	0.33	2	NA	2	2	1	1	2	NA	27.1	2	NA	2	2	NA	3	2	1	1	0	0	0	0	0	2	3	1	2	1	1	0.461	1	1	1
95135	0.7	0.7	1257	52.54	96.29	63.86	9.7	1	78	3	4	2	NA	1.29	2	NA	1	1	2	1	1	3	NA	1	1	2	1	NA	1	3	2	1	1	1	0	1	1	2	2	2	1	1	1	0.007	2	1	2
95137	108.3	0.1	1262	32.59	58.84	58.91	2.14	2	53	3	4	3	NA	5	1	1	2	2	2	2	2	NA	22.1	2	NA	2	1	NA	1	3	2	3	1	0	0	0	0	2	1	1	3	1	1	1.083	1	2	1
95138	323.8	10.7	1835	108.88	171.39	83.3	15.48	2	71	3	2	1	NA	3.65	1	2	2	2	1	1	1	2	21	1	1	2	1	NA	1	2	1	3	1	1	0	0	0	1	3	3	4	1	1	3.238	2	2	2
95140	121.7	2.2	2387	65.34	277.11	86.79	9.57	2	42	1	4	1	2	4.07	1	1	2	2	2	1	2	NA	29.8	1	1	2	2	NA	3	3	1	3	0	1	0	0	0	2	2	1	4	1	1	1.217	1	2	1
95143	44.8	13.9	1407	77.27	137.31	65.24	7.26	2	51	1	3	3	NA	1.89	2	NA	2	2	2	1	1	3	21.5	2	NA	2	1	NA	3	2	2	2	1	0	0	0	0	2	2	2	2	1	1	0.448	1	2	1
95149	62.9	2	3503	68.36	506.6	89.31	18.72	2	48	3	3	3	NA	1.96	2	NA	2	2	2	1	2	NA	44.9	1	1	2	1	NA	1	2	2	2	1	1	0	0	0	2	2	1	3	1	1	0.629	1	2	1
95152	164.2	8.7	2333	76.84	228.62	102.6	6.99	1	59	4	4	2	NA	0.41	1	9	1	2	1	1	2	NA	26.6	1	1	2	2	NA	2	3	2	1	0	1	0	0	1	2	3	1	4	1	1	1.642	1	1	1
95153	3	0.7	1826	68.51	241.51	65.65	7.68	2	23	3	3	6	2	1.59	2	NA	2	2	2	2	1	1	43.4	2	NA	2	1	NA	1	2	1	2	1	0	0	0	0	2	1	3	1	1	1	0.03	1	2	1
95155	183.5	23.2	2857	196.11	240.53	127.65	12.15	1	62	1	2	1	NA	0.23	2	NA	2	2	2	1	1	3	24.9	1	1	1	1	NA	3	2	1	1	1	1	1	0	0	2	2	2	4	2	0	1.835	2	1	1
95165	83.4	0.6	1415	56.53	177.79	56.98	7.54	2	39	4	4	3	2	4.57	2	NA	2	2	2	2	2	NA	27.5	1	1	2	1	NA	2	3	2	3	1	1	0	0	0	2	1	1	3	1	1	0.834	1	2	1
95168	28.9	2.7	2657	95.47	281.57	130.03	8.78	2	59	4	4	1	NA	2.64	2	NA	2	2	2	2	2	NA	24.7	1	1	2	1	NA	2	3	1	2	1	1	0	0	0	2	1	1	2	1	1	0.289	1	2	1
95170	57.3	3	1053	45.17	136.71	38.55	5.48	2	67	5	1	2	NA	4.08	1	9	2	2	2	2	2	NA	34	2	NA	2	2	NA	4	1	2	3	0	0	0	0	0	2	1	1	3	2	0	0.573	2	2	2
95171	45.3	4.4	2550	86.79	307.57	109.88	9.47	2	41	3	3	1	2	1.67	1	4	2	2	2	2	1	1	40.2	2	NA	1	1	NA	1	2	1	2	1	0	1	0	0	2	1	3	2	1	1	0.453	1	2	1
95172	20.9	1.8	1736	72.37	245.04	51.89	7.21	2	71	1	1	5	NA	3.11	2	NA	2	2	2	2	2	NA	26.6	1	1	1	2	NA	3	1	2	2	0	1	1	0	0	2	1	1	2	1	1	0.209	2	2	2
95173	82.5	0.4	724	32.29	104.04	20.34	4.38	1	80	4	2	6	NA	1	1	2	2	2	2	2	1	3	37.6	1	1	1	1	NA	2	2	1	1	1	1	1	0	0	1	1	2	3	1	1	0.825	2	1	2
95177	11.7	0	840	18.94	151.64	18.89	3.12	2	57	5	3	5	NA	0	2	NA	2	2	2	2	2	NA	23.8	2	NA	2	2	NA	4	2	2	1	0	0	0	0	0	2	1	1	1	2	0	0.117	1	1	1
95179	47.3	5.2	889	47.56	87.9	40.03	4.85	2	31	3	4	1	2	0.91	2	NA	2	2	2	1	2	NA	47	2	NA	2	2	NA	1	3	1	1	0	0	0	0	0	2	2	1	2	1	1	0.473	1	1	1
95181	164.1	6.2	2880	96.75	298.7	155.44	12.66	1	39	3	5	1	NA	5	2	NA	2	2	2	2	1	3	21.3	2	NA	2	1	NA	1	3	1	3	1	0	0	0	0	2	1	2	4	1	1	1.641	1	2	1
95182	8	2.1	1689	55.68	211.74	47.45	5.39	1	56	2	4	1	NA	5	2	NA	2	2	1	2	2	NA	34.7	1	2	2	2	NA	4	3	1	3	0	0	0	0	0	2	3	1	1	1	1	0.08	1	2	1
95186	148.4	5.2	2171	59.18	320.43	77.34	11.77	2	28	5	5	1	2	4.86	2	NA	2	2	2	2	2	NA	27.2	2	NA	2	1	NA	4	3	1	3	1	0	0	0	0	2	1	1	4	2	0	1.484	1	2	1
95189	2.8	2.4	1461	42.83	186.15	62.32	5.55	1	66	4	5	4	NA	1.44	2	NA	2	2	1	1	1	3	36	2	NA	2	2	NA	2	3	2	2	0	0	0	0	0	2	3	2	1	1	1	0.028	2	2	2
95190	175	8	3649	117.38	376.52	175.65	19.05	2	28	1	4	5	2	1.66	2	NA	2	2	1	1	1	3	19	2	NA	2	1	NA	3	3	2	2	1	0	0	0	0	2	3	2	4	1	1	1.75	1	2	1
95191	103	0.5	807	50.64	112.09	19.25	4.1	2	54	1	1	4	NA	0.51	2	NA	2	2	2	2	2	NA	35.3	1	2	1	2	NA	3	1	2	1	0	0	1	0	0	2	1	1	3	1	1	1.03	1	1	1
95197	7.4	2.1	2346	51.39	239.91	45.55	6.41	1	34	3	3	6	NA	1.71	2	NA	2	2	1	1	1	1	36.5	1	1	2	2	NA	1	2	1	2	0	1	0	0	0	2	3	3	1	1	1	0.074	1	2	1
95199	7.8	1	2227	90.06	169.7	144.84	11.36	2	61	4	3	1	NA	2.45	2	NA	2	2	2	2	2	NA	38.6	1	1	2	2	NA	2	2	1	2	0	1	0	0	0	2	1	1	1	1	1	0.078	2	2	1
95202	60.7	3.6	2873	84.18	298.29	153.84	10.11	2	23	3	5	5	2	5	2	NA	2	2	2	2	2	NA	25.1	2	NA	2	2	NA	1	3	2	3	0	0	0	0	0	2	1	1	3	1	1	0.607	1	2	1
95203	99.8	11	2182	71.84	263.78	72.92	18.09	1	54	4	4	4	NA	1.59	2	NA	2	2	2	2	1	3	25.4	1	2	2	2	NA	2	3	2	2	0	0	0	0	0	2	1	2	3	1	1	0.998	1	2	1
95206	59.3	1.8	2431	81.86	346.97	81.4	9.94	1	47	4	4	6	NA	2.37	2	NA	2	2	2	2	2	NA	19.2	2	NA	2	1	NA	2	3	1	2	1	0	0	0	0	2	1	1	3	1	1	0.593	1	2	1
95208	18.1	0.1	2459	81.17	364.91	81.45	10.42	1	78	1	4	1	NA	1.92	2	NA	2	2	2	2	1	3	26.1	2	NA	2	2	NA	3	3	1	2	0	0	0	0	0	2	1	2	1	1	1	0.181	2	2	2
95210	36.6	2	1458	83.83	130.25	67.91	10.04	2	44	3	4	1	2	5	1	2	2	2	2	2	2	NA	28.1	2	NA	2	2	NA	1	3	1	3	0	0	0	0	0	1	1	1	2	1	1	0.366	1	2	1
95211	25	2.3	1256	79.48	180.28	24.7	13.39	2	22	1	4	1	2	3.83	2	NA	2	2	2	1	2	NA	19.8	2	NA	2	1	NA	3	3	1	3	1	0	0	0	0	2	2	1	2	1	1	0.25	1	2	1
95213	27.3	8.8	2988	115.57	343.35	130.01	18.1	1	25	1	2	5	NA	5	2	NA	2	2	1	1	1	3	23.8	2	NA	2	2	NA	3	2	2	3	0	0	0	0	0	2	3	2	2	1	1	0.273	1	2	1
95214	150.6	7.9	2192	72.37	309.78	77.63	19.97	1	70	4	4	1	NA	1.29	2	NA	2	2	2	2	1	3	26.3	2	NA	2	2	NA	2	3	1	1	0	0	0	0	0	2	1	2	4	1	1	1.506	2	1	2
95215	47.4	0.1	2779	51.01	313.92	66.94	6.91	2	52	3	4	3	NA	0.21	2	NA	2	2	2	2	1	1	37.1	2	NA	1	2	NA	1	3	2	1	0	0	1	0	0	2	1	3	2	1	1	0.474	1	1	1
95216	142.1	5.8	1555	58.6	276.88	25.48	7.62	1	50	5	5	1	NA	4.93	2	NA	1	2	2	2	1	2	25.9	1	1	2	2	NA	4	3	1	3	0	1	0	0	1	2	1	3	4	1	1	1.421	1	2	1
95220	9.9	4.3	1677	62.48	211.22	67.32	10.14	2	61	1	3	4	NA	1.59	1	1	2	2	2	2	2	NA	29.3	2	NA	2	2	NA	3	2	2	2	0	0	0	0	0	2	1	1	1	1	1	0.099	2	2	1
95221	12.5	0.4	918	17.15	168.91	21.67	3.66	2	35	5	4	4	2	0.82	1	2	2	2	1	1	1	1	24.2	2	NA	2	2	NA	4	3	2	1	0	0	0	0	0	1	3	3	1	1	1	0.125	1	1	1
95224	27.7	6.6	3648	79.75	418.51	142.01	11.08	1	73	5	5	3	NA	3.95	2	NA	2	2	1	2	1	1	24.5	1	1	2	1	NA	4	3	2	3	1	1	0	0	0	2	3	3	2	1	1	0.277	2	2	2
95227	48.1	11.3	1855	50.52	245.37	66.2	6.56	1	22	5	5	5	NA	3.85	2	NA	2	2	2	1	2	NA	26.9	2	NA	2	2	NA	4	3	2	3	0	0	0	0	0	2	2	1	2	1	1	0.481	1	2	1
95228	44.5	0.3	2115	54.37	268.12	92.69	6.81	1	46	3	5	1	NA	5	2	NA	2	2	2	2	2	NA	25.9	1	1	2	2	NA	1	3	1	3	0	1	0	0	0	2	1	1	2	1	1	0.445	1	2	1
95231	151.5	1	926	38.4	143.49	13.41	3.57	1	32	5	2	5	NA	1.7	1	1	2	2	1	1	1	1	28.7	1	1	2	2	NA	4	2	2	2	0	1	0	0	0	2	3	3	4	1	1	1.515	1	2	1
95233	18.8	4.9	1811	92.2	143.79	64.27	14.71	2	21	1	3	5	2	1.22	2	NA	2	2	1	2	2	NA	38.2	2	NA	2	2	NA	3	2	2	1	0	0	0	0	0	2	3	1	1	1	1	0.188	1	1	1
95236	28.5	0.3	971	29.11	154.07	28.75	2.92	2	76	1	1	4	NA	0.1	1	2	2	2	2	2	2	NA	23.9	2	NA	2	1	NA	3	1	2	1	1	0	0	0	0	1	1	1	2	2	0	0.285	2	1	2
95237	113.2	3.1	3886	143.31	391.38	171.22	18.52	1	29	3	5	5	NA	1.48	2	NA	2	2	2	2	2	NA	22.6	2	NA	2	2	NA	1	3	2	2	0	0	0	0	0	2	1	1	4	1	1	1.132	1	2	1
95238	31.1	1.4	781	32.93	60.64	46.28	3.78	1	78	4	3	1	NA	4.4	1	2	2	2	2	2	1	3	27.4	1	1	2	2	NA	2	2	1	3	0	1	0	0	0	1	1	2	2	1	1	0.311	2	2	2
95239	114.2	4	3384	133.15	373.88	154.26	11.6	2	23	1	3	6	2	0.48	2	NA	2	2	2	1	2	NA	30.7	2	NA	1	2	NA	3	2	1	1	0	0	1	0	0	2	2	1	4	2	0	1.142	1	1	1
95242	199.4	2.9	2436	59.59	364.58	90.29	8.78	2	58	4	5	1	NA	1.22	2	NA	2	2	1	1	2	NA	28.1	1	2	2	1	NA	2	3	1	1	1	0	0	0	0	2	3	1	4	1	1	1.994	1	1	1
95244	198.5	1.6	3027	94.4	248.1	192.07	13.61	2	48	4	3	5	NA	1.46	2	NA	2	2	2	2	2	NA	27.8	1	1	1	2	NA	2	2	2	2	0	1	1	0	0	2	1	1	4	1	1	1.985	1	2	1
95247	59.3	5.5	2081	91.82	171.05	121.72	10.73	2	64	5	4	1	NA	0.88	2	NA	2	2	2	2	1	3	36.1	1	1	1	1	NA	4	3	1	1	1	1	1	0	0	2	1	2	3	2	0	0.593	2	1	1
95251	48.5	2.9	1482	76.51	189.09	49.21	15.54	2	38	3	2	1	2	1.22	1	1	2	2	1	1	2	NA	40.6	2	NA	2	1	NA	1	2	1	1	1	0	0	0	0	2	3	1	2	1	1	0.485	1	1	1
95252	9.5	2.5	1119	27.63	106.02	64.53	3.58	1	70	3	5	4	NA	1.58	1	9	2	2	2	2	1	1	28.2	2	NA	1	1	NA	1	3	2	2	1	0	1	0	0	2	1	3	1	1	1	0.095	2	2	2
95256	16.3	2.9	1915	62.44	228.2	88.55	8.49	2	66	3	3	2	NA	0.79	2	NA	2	2	2	1	1	1	26.5	2	NA	2	2	NA	1	2	2	1	0	0	0	0	0	2	2	3	1	1	1	0.163	2	1	2
95257	134.4	2.7	1129	30.81	168.48	41.42	4.43	2	39	4	4	1	2	3.47	2	NA	2	2	1	2	2	NA	26.9	2	NA	2	1	NA	2	3	1	2	1	0	0	0	0	2	3	1	4	2	0	1.344	1	2	1
95258	20.2	6.9	989	40.5	161.15	21.39	4.02	1	62	2	4	3	NA	1.74	1	4	2	2	2	2	1	3	37.4	2	NA	1	1	NA	4	3	2	2	1	0	1	0	0	2	1	2	2	1	1	0.202	2	2	1
95260	294.4	17.1	4084	179.4	613.53	112.88	36.33	1	26	3	5	5	NA	4.39	2	NA	2	2	1	1	2	NA	24.2	2	NA	2	1	NA	1	3	2	3	1	0	0	0	0	2	3	1	4	1	1	2.944	1	2	1
95262	556.1	2.3	4070	76.93	399.48	245.63	12.56	2	24	5	3	4	2	0.98	2	NA	2	2	2	2	2	NA	29.1	2	NA	2	2	NA	4	2	2	1	0	0	0	0	0	2	1	1	4	1	1	5.561	1	1	1
95265	84.4	2.8	1535	63.58	163.83	71.99	9.17	2	46	1	4	4	NA	1.37	2	NA	2	2	2	2	2	NA	NA	1	1	1	2	NA	3	3	2	2	0	1	1	0	0	2	1	1	3	2	0	0.844	1	2	1
95266	14.1	4.2	2342	114.64	207.1	118.46	14.41	2	58	3	3	1	NA	5	1	1	2	2	2	1	2	NA	34.5	2	NA	2	1	NA	1	2	1	3	1	0	0	0	0	2	2	1	1	1	1	0.141	1	2	1
95268	24.1	0.5	2274	72.63	188.82	146.4	8.81	1	70	3	2	1	NA	2.04	2	NA	2	2	2	2	2	NA	30.2	2	NA	2	1	NA	1	2	1	2	1	0	0	0	0	2	1	1	2	1	1	0.241	2	2	2
95272	92.8	7.9	1847	52.06	202.13	94.03	10.03	2	80	3	4	2	NA	2.06	2	NA	2	2	2	2	2	NA	19.9	2	NA	2	1	NA	1	3	2	2	1	0	0	0	0	2	1	1	3	1	1	0.928	2	2	2
95273	83	10.2	2445	86.94	333.16	78.85	21.26	1	62	1	5	1	NA	1.22	2	NA	2	2	2	1	1	1	30.9	2	NA	2	1	NA	3	3	1	1	1	0	0	0	0	2	2	3	3	1	1	0.83	2	1	1
95274	18.7	0	1676	35.21	302.21	38.58	4.7	2	48	3	2	1	NA	3.03	2	NA	2	2	2	1	1	3	43.6	1	1	1	2	NA	1	2	1	2	0	1	1	0	0	2	2	2	1	1	1	0.187	1	2	1
95275	45.7	0.9	1718	68.22	239.08	56.1	6.08	2	41	5	5	1	2	5	2	NA	2	2	2	1	2	NA	21.4	2	NA	2	1	NA	4	3	1	3	1	0	0	0	0	2	2	1	2	1	1	0.457	1	2	1
95276	27.5	0.6	2242	51.58	319.84	59.41	6.41	1	33	3	5	1	NA	5	2	NA	2	2	2	1	1	3	32.2	2	NA	2	1	NA	1	3	1	3	1	0	0	0	0	2	2	2	2	1	1	0.275	1	2	1
95278	23.9	0.2	1390	40.92	181.99	56.85	4.3	2	43	2	2	1	2	2.95	2	NA	2	2	2	2	2	NA	33.2	2	NA	2	2	NA	4	2	1	2	0	0	0	0	0	2	1	1	2	1	1	0.239	1	2	1
95281	37.9	4.2	1508	104.64	86.43	82.65	8.21	2	61	4	5	3	NA	3.48	1	2	2	2	1	1	2	NA	33.4	1	1	1	1	NA	2	3	2	2	1	1	1	0	0	1	3	1	2	2	0	0.379	2	2	1
95284	2.7	5.7	2248	91.22	214.84	115.25	12.08	2	41	2	4	1	2	0.34	2	NA	2	2	2	2	2	NA	36.9	2	NA	2	2	NA	4	3	1	1	0	0	0	0	0	2	1	1	1	1	1	0.027	1	1	1
95287	59.8	1.8	1372	55.44	189.21	45.02	7.25	2	56	5	4	1	NA	5	2	NA	2	2	2	2	2	NA	20.8	2	NA	2	1	NA	4	3	1	3	1	0	0	0	0	2	1	1	3	2	0	0.598	1	2	1
95288	139.7	0.6	1893	38.91	245.82	90.54	3.8	1	34	3	5	5	NA	1.6	2	NA	2	2	2	2	2	NA	29.6	2	NA	2	1	NA	1	3	2	2	1	0	0	0	0	2	1	1	4	1	1	1.397	1	2	1
95289	3.3	0.3	1423	54.76	173.1	62.1	3.92	2	56	1	4	3	NA	3.95	2	NA	2	2	2	1	2	NA	32.5	1	1	2	2	NA	3	3	2	3	0	1	0	0	0	2	2	1	1	1	1	0.033	1	2	1
95296	188.5	8.1	1725	86.96	193.18	71.68	9.96	1	40	5	5	1	NA	5	2	NA	2	2	2	1	2	NA	27.4	2	NA	2	1	NA	4	3	1	3	1	0	0	0	0	2	2	1	4	1	1	1.885	1	2	1
95302	8.6	2.2	1557	80.04	213.58	45.02	8.78	2	45	1	2	1	NA	2.79	2	NA	2	2	1	1	2	NA	29.3	1	1	2	2	NA	3	2	1	2	0	1	0	0	0	2	3	1	1	2	0	0.086	1	2	1
95308	24.6	0.5	1862	56.85	244.1	74.32	4.7	2	64	4	4	1	NA	2.13	2	NA	2	2	2	2	2	NA	27.4	2	NA	2	2	NA	2	3	1	2	0	0	0	0	0	2	1	1	2	1	1	0.246	2	2	1
95312	106.6	7.1	1892	57.97	292.45	60.3	9.66	1	25	5	5	5	NA	5	2	NA	2	2	2	1	2	NA	29.2	2	NA	2	2	NA	4	3	2	3	0	0	0	0	0	2	2	1	3	2	0	1.066	1	2	1
95313	64.8	0	1134	49.72	142.33	40.82	10.9	2	54	3	5	1	NA	5	2	NA	2	2	2	1	2	NA	23.6	2	NA	2	1	NA	1	3	1	3	1	0	0	0	0	2	2	1	3	1	1	0.648	1	2	1
95315	90	0.1	1573	19.11	300.33	34.33	1.61	2	63	5	4	1	NA	2	1	1	2	2	2	2	1	3	45	2	NA	2	2	NA	4	3	1	2	0	0	0	0	0	2	1	2	3	1	1	0.9	2	2	1
95316	17.1	1.7	3905	115.18	468.41	178.33	12.5	1	43	3	4	6	NA	2.19	2	NA	2	2	2	1	1	3	41.8	1	1	2	2	NA	1	3	1	2	0	1	0	0	0	2	2	2	1	1	1	0.171	1	2	1
95318	35.7	16.5	1976	130.65	79.57	125.87	13.32	2	60	3	3	1	NA	5	1	1	2	2	2	1	2	NA	35.9	2	NA	2	1	NA	1	2	1	3	1	0	0	0	0	2	2	1	2	1	1	0.357	2	2	1
95319	17.7	3.1	2089	74.3	247.58	91.97	12.35	2	55	1	1	6	NA	1.36	2	NA	2	2	2	2	2	NA	29.4	2	NA	2	1	NA	3	1	1	2	1	0	0	0	0	2	1	1	1	1	1	0.177	1	2	1
95323	48.7	3.7	2835	134.19	286.25	133.42	16.89	1	21	5	4	5	NA	3.82	2	NA	2	2	2	1	2	NA	20.4	2	NA	2	2	NA	4	3	2	3	0	0	0	0	0	2	2	1	2	2	0	0.487	1	2	1
95324	119.5	3.1	2529	94.73	270.13	122.21	17.05	1	70	2	5	1	NA	3.33	2	NA	1	2	2	1	2	NA	26.2	1	1	1	1	NA	4	3	1	2	1	1	1	0	1	2	2	1	4	1	1	1.195	2	2	2
95325	11.5	2.7	4833	137.03	562.68	215.05	19.07	1	68	2	1	4	NA	0.98	2	NA	2	2	2	2	2	NA	26.5	2	NA	1	2	NA	4	1	2	1	0	0	1	0	0	2	1	1	1	1	1	0.115	2	1	2
95326	39.6	0.2	2490	87.3	338.2	91.35	11.93	1	72	3	5	1	NA	4.62	2	NA	2	2	2	2	1	3	28.9	1	1	1	2	NA	1	3	1	3	0	1	1	0	0	2	1	2	2	1	1	0.396	2	2	2
95329	263.9	20.3	2054	90.17	320.19	45.87	8.09	1	47	5	5	1	NA	1.99	2	NA	2	2	2	2	2	NA	24.5	2	NA	2	1	NA	4	3	1	2	1	0	0	0	0	2	1	1	4	1	1	2.639	1	2	1
95332	51.4	6.6	1783	73.76	108.36	118.91	9.51	2	75	4	5	2	NA	1.98	1	1	2	2	2	2	2	NA	28.7	1	1	1	1	NA	2	3	2	2	1	1	1	0	0	2	1	1	3	1	1	0.514	2	2	2
95338	81.3	4	1972	93.62	305.71	44.81	17.75	1	72	2	1	1	NA	0.09	2	NA	2	2	2	2	1	3	26.7	2	NA	1	2	NA	4	1	1	1	0	0	1	0	0	2	1	2	3	1	1	0.813	2	1	2
95342	53.4	2.7	1932	56.57	331.86	45.17	7.28	2	31	3	5	5	2	0.41	2	NA	2	2	2	1	2	NA	21.6	2	NA	2	1	NA	1	3	2	1	1	0	0	0	0	2	2	1	3	1	1	0.534	1	1	1
95346	7.9	1.1	1880	75.4	207.65	84.77	7.51	2	61	4	5	3	NA	1.4	1	9	2	2	2	2	2	NA	30	1	1	2	1	NA	2	3	2	2	1	1	0	0	0	2	1	1	1	1	1	0.079	2	2	1
95348	131.6	0	1451	28.47	282.82	23.34	2.93	2	39	2	4	3	2	2.65	1	9	2	2	2	1	2	NA	33.3	2	NA	2	1	NA	4	3	2	2	1	0	0	0	0	2	2	1	4	1	1	1.316	1	2	1
95351	32.6	28.1	2245	108.56	288.24	71.22	11.16	2	25	5	5	5	2	5	2	NA	2	2	2	1	2	NA	31.9	1	1	2	1	NA	4	3	2	3	1	1	0	0	0	2	2	1	2	1	1	0.326	1	2	1
95352	96.4	1.6	1817	64	152.05	110.04	6.04	2	50	3	2	4	NA	1.41	2	NA	2	2	1	1	1	3	22.3	2	NA	2	1	NA	1	2	2	2	1	0	0	0	0	2	3	2	3	1	1	0.964	1	2	1
95353	90.8	0.6	2212	70.8	164.32	143.08	5.71	2	39	1	4	5	2	0.4	2	NA	2	2	2	1	1	1	36.2	2	NA	2	2	NA	3	3	2	1	0	0	0	0	0	2	2	3	3	1	1	0.908	1	1	1
95357	11.2	12.3	818	43.83	50.63	49.51	3.77	2	56	4	3	2	NA	0.67	1	1	2	2	2	2	1	3	36.1	1	2	2	1	NA	2	2	2	1	1	0	0	0	0	2	1	2	1	1	1	0.112	1	1	1
95358	42.2	31.7	1176	59.77	151.05	36.84	3.99	2	70	5	1	3	NA	0.84	2	NA	1	2	2	1	1	3	38.7	1	1	1	2	NA	4	1	2	1	0	1	1	0	1	2	2	2	2	1	1	0.422	2	1	2
95360	40.5	6.8	2501	106.04	245.54	122.79	15.29	1	69	3	3	1	NA	2.92	2	NA	2	2	2	2	1	3	25.5	2	NA	2	1	NA	1	2	1	2	1	0	0	0	0	2	1	2	2	1	1	0.405	2	2	2
95361	80.3	5.7	1987	103.8	193.45	91.47	19.59	1	72	3	4	2	NA	2.46	1	4	2	2	2	1	1	1	35.2	1	1	1	2	NA	1	3	2	2	0	1	1	0	0	2	2	3	3	1	1	0.803	2	2	2
95362	11.7	0.5	1527	68.12	175.89	63.64	7.63	2	42	1	2	1	2	1.5	2	NA	2	2	2	1	2	NA	25	2	NA	2	2	NA	3	2	1	2	0	0	0	0	0	2	2	1	1	1	1	0.117	1	2	1
95364	114.8	5.3	3511	144.4	450.19	130.17	15.8	1	41	5	5	1	NA	5	2	NA	2	2	2	1	2	NA	30.8	1	1	2	2	NA	4	3	1	3	0	1	0	0	0	2	2	1	4	2	0	1.148	1	2	1
95366	69.1	4.1	1916	51.96	240.11	88.65	9.85	2	44	1	4	1	2	4.78	2	NA	2	2	2	1	2	NA	49.1	2	NA	2	1	NA	3	3	1	3	1	0	0	0	0	2	2	1	3	2	0	0.691	1	2	1
95367	163.7	2.9	1685	77.95	146.62	88.27	17.42	2	55	1	5	1	NA	5	2	NA	2	2	1	1	2	NA	41.2	2	NA	2	1	NA	3	3	1	3	1	0	0	0	0	2	3	1	4	1	1	1.637	1	2	1
95372	81.6	1	1512	57.38	149.23	79.04	9.92	1	80	3	2	1	NA	3.4	2	NA	2	2	1	1	1	3	32.3	1	1	1	1	NA	1	2	1	2	1	1	1	0	0	2	3	2	3	1	1	0.816	2	2	2
95374	1.2	0.6	1141	32.01	181.27	35.71	4.34	1	27	1	2	6	NA	1.12	2	NA	2	2	2	2	1	1	24.7	2	NA	2	2	NA	3	2	1	1	0	0	0	0	0	2	1	3	1	1	1	0.012	1	1	1
95375	187.8	2.2	4108	193.49	400.09	181.93	33.83	1	56	5	4	1	NA	5	1	1	2	2	1	1	2	NA	26.3	1	1	2	1	NA	4	3	1	3	1	1	0	0	0	2	3	1	4	1	1	1.878	1	2	1
95380	223	8.3	3376	167.13	445.46	112.02	15	1	62	3	4	3	NA	2.24	1	1	2	2	2	2	2	NA	28	2	NA	2	1	NA	1	3	2	2	1	0	0	0	0	2	1	1	4	1	1	2.23	2	2	1
95382	271.4	8.3	3679	91.93	377.51	205.45	14.54	1	60	4	3	1	NA	5	2	NA	2	2	1	1	2	NA	31.9	1	1	2	2	NA	2	2	1	3	0	1	0	0	0	2	3	1	4	2	0	2.714	2	2	1
95385	87.9	1.5	1299	25.75	188.65	51.93	3.99	2	28	5	5	3	2	3.82	2	NA	2	2	2	2	2	NA	24.3	2	NA	2	2	NA	4	3	2	3	0	0	0	0	0	2	1	1	3	2	0	0.879	1	2	1
95391	214.3	7.4	1901	78.25	358.05	25.94	12.84	2	44	1	1	5	2	0.01	2	NA	2	2	2	2	2	NA	26.4	2	NA	2	2	NA	3	1	2	1	0	0	0	0	0	2	1	1	4	1	1	2.143	1	1	1
95393	63.2	7.5	2328	146.44	237.11	89.97	28.04	2	28	5	5	6	2	5	2	NA	2	2	2	2	2	NA	34.2	2	NA	2	1	NA	4	3	1	3	1	0	0	0	0	2	1	1	3	1	1	0.632	1	2	1
95394	38.3	0.6	3479	128.48	392.61	104.34	18.78	1	47	1	2	1	NA	1.96	2	NA	2	2	2	2	1	1	29	2	NA	2	2	NA	3	2	1	2	0	0	0	0	0	2	1	3	2	1	1	0.383	1	2	1
95397	0	0	386	24.13	34.87	16.22	3.62	1	68	3	1	1	NA	0.85	1	2	2	1	2	2	1	3	28.4	1	1	2	1	NA	1	1	1	1	1	1	0	1	0	1	1	2	1	2	0	0	2	1	2
95401	0	4.3	936	33.16	91.76	49.36	9.47	2	80	3	2	2	NA	5	2	NA	2	2	2	2	1	3	19.2	2	NA	2	1	NA	1	2	2	3	1	0	0	0	0	2	1	2	1	1	1	0	2	2	2
95402	38.4	1	2861	102.91	334.24	135.94	14.17	1	28	4	5	5	NA	5	2	NA	2	2	1	1	2	NA	31.1	2	NA	2	1	NA	2	3	2	3	1	0	0	0	0	2	3	1	2	1	1	0.384	1	2	1
95405	306.5	0.6	1727	36.61	316.51	39.46	6.56	1	53	5	5	1	NA	5	2	NA	2	2	2	2	2	NA	25.3	1	1	2	1	NA	4	3	1	3	1	1	0	0	0	2	1	1	4	1	1	3.065	1	2	1
95406	131.2	6.4	2156	124.92	237.48	79.72	14.8	1	80	3	5	1	NA	5	2	NA	2	1	2	2	2	NA	27.8	2	NA	2	1	NA	1	3	1	3	1	0	0	1	0	2	1	1	4	1	1	1.312	2	2	2
95411	91.7	3.4	1721	102.87	145.53	81.22	9.57	1	71	4	4	1	NA	5	1	1	1	2	2	2	1	3	53.7	1	2	1	1	NA	2	3	1	3	1	0	1	0	1	2	1	2	3	1	1	0.917	2	2	2
95412	17.6	8.6	2418	73.46	233.14	123.47	6.95	1	60	4	3	3	NA	0.75	1	1	2	2	2	2	1	1	33.6	1	1	2	1	NA	2	2	2	1	1	1	0	0	0	2	1	3	1	1	1	0.176	2	1	1
95413	246.7	5.1	2405	94.32	199.34	128.29	13.22	2	51	3	4	3	NA	1	1	2	2	2	2	1	2	NA	28.6	2	NA	2	1	NA	1	3	2	1	1	0	0	0	0	1	2	1	4	1	1	2.467	1	1	1
95414	89.7	6	6069	174.27	773.76	266.08	29.91	1	27	1	2	1	NA	0.01	2	NA	2	2	1	1	2	NA	29.4	2	NA	2	2	NA	3	2	1	1	0	0	0	0	0	2	3	1	3	1	1	0.897	1	1	1
95415	167.8	0.3	1511	49.15	181.43	73.69	7.74	2	36	3	5	1	2	5	2	NA	2	2	2	2	2	NA	22.4	2	NA	2	1	NA	1	3	1	3	1	0	0	0	0	2	1	1	4	1	1	1.678	1	2	1
95416	71.8	1.6	1960	118.26	117.37	113	16.37	2	36	5	5	1	2	5	2	NA	2	2	1	1	2	NA	19.4	2	NA	2	2	NA	4	3	1	3	0	0	0	0	0	2	3	1	3	1	1	0.718	1	2	1
95417	69.7	0.8	1808	55.33	230.06	75.85	6.17	1	63	1	3	2	NA	0.89	1	9	2	2	2	2	1	3	34.3	1	1	1	1	NA	3	2	2	1	1	1	1	0	0	2	1	2	3	1	1	0.697	2	1	1
95418	15	1.2	2704	77.49	362.28	108	9.02	1	59	4	4	1	NA	2.37	1	1	2	2	2	2	2	NA	26.2	1	1	2	1	NA	2	3	1	2	1	1	0	0	0	2	1	1	1	1	1	0.15	1	2	1
95421	13.1	0.7	2488	106.92	318.85	90.75	8.02	1	78	3	3	3	NA	2.16	1	2	2	2	1	2	1	3	32.6	1	2	2	1	NA	1	2	2	2	1	0	0	0	0	1	3	2	1	1	1	0.131	2	2	2
95422	138.2	4.9	2136	105.81	172.64	92.13	13.55	2	39	3	5	1	2	4.47	2	NA	2	2	2	2	1	3	32.6	2	NA	2	1	NA	1	3	1	3	1	0	0	0	0	2	1	2	4	1	1	1.382	1	2	1
95423	48.7	1	865	28.62	110.9	37.89	4.73	2	33	5	5	1	2	1.22	2	NA	2	2	2	1	2	NA	26.3	2	NA	3	1	NA	4	3	1	1	1	0	0	0	0	2	2	1	2	2	0	0.487	1	1	1
95424	162.7	5.8	2600	188.96	226.77	107.2	24.04	1	40	3	5	1	NA	4.76	1	1	2	2	2	1	2	NA	33.8	2	NA	2	2	NA	1	3	1	3	0	0	0	0	0	2	2	1	4	1	1	1.627	1	2	1
95425	11.4	0	3579	89.06	351.47	72.39	9.07	1	22	1	2	6	NA	0.17	2	NA	2	2	2	2	1	1	22.3	2	NA	2	2	NA	3	2	1	1	0	0	0	0	0	2	1	3	1	1	1	0.114	1	1	1
95427	81.5	6.7	2299	130.76	238.87	96.87	33.58	1	62	4	3	5	NA	0.83	1	9	2	2	2	2	1	3	25.6	1	1	2	1	NA	2	2	2	1	1	1	0	0	0	2	1	2	3	1	1	0.815	2	1	1
95429	101.4	1.7	2515	147.72	248.76	105.8	30.11	2	60	1	1	2	NA	0.15	2	NA	2	2	2	1	2	NA	29.7	2	NA	1	2	NA	3	1	2	1	0	0	1	0	0	2	2	1	3	1	1	1.014	2	1	1
95431	13.7	0.6	2619	47.85	382.06	103.29	11.25	2	66	3	4	1	NA	1.62	2	NA	1	2	1	1	1	3	61.6	1	1	1	1	NA	1	3	1	2	1	1	1	0	1	2	3	2	1	1	1	0.137	2	2	2
95434	46.4	3.3	1025	32.35	160.42	31.56	3.71	2	78	2	2	2	NA	1.35	1	1	2	1	2	2	2	NA	27.7	1	1	1	1	NA	4	2	2	2	1	1	1	1	0	2	1	1	2	1	1	0.464	2	2	2
95436	50.6	3.6	2594	155.44	245.99	109.81	16.6	2	43	1	3	1	2	1.74	2	NA	2	2	2	2	2	NA	24	2	NA	2	1	NA	3	2	1	2	1	0	0	0	0	2	1	1	3	1	1	0.506	1	2	1
95444	189.6	0.1	1189	15.85	175.54	47.88	6.17	2	37	3	2	6	2	0.88	1	9	2	2	1	1	1	1	25	2	NA	2	2	NA	1	2	1	1	0	0	0	0	0	2	3	3	4	1	1	1.896	1	1	1
95446	9.3	0.7	3157	87.55	460.57	110.09	9.33	1	42	1	5	5	NA	3.65	2	NA	2	2	2	2	1	3	25.9	2	NA	2	1	NA	3	3	2	3	1	0	0	0	0	2	1	2	1	1	1	0.093	1	2	1
95447	33.6	4.2	1338	55.33	156.7	56.39	6.05	2	70	1	3	1	NA	1.7	2	NA	2	2	2	2	2	NA	35.8	1	1	1	2	NA	3	2	1	2	0	1	1	0	0	2	1	1	2	1	1	0.336	2	2	2
95448	10.7	2.8	1810	82.07	168.16	89.62	10.63	1	80	3	3	2	NA	2.74	1	1	1	1	2	1	1	3	32	1	1	3	1	NA	1	2	2	2	1	1	0	1	1	2	2	2	1	1	1	0.107	2	2	2
95449	15.7	2.1	1872	79.58	182.71	83.82	9.29	1	55	2	2	1	NA	5	2	NA	2	2	2	2	2	NA	31	1	1	2	1	NA	4	2	1	3	1	1	0	0	0	2	1	1	1	1	1	0.157	1	2	1
95450	47.7	0.4	2081	99.77	241.82	60.66	10.34	1	38	4	3	6	NA	0.6	2	NA	2	2	2	1	2	NA	21.1	1	2	2	1	NA	2	2	1	1	1	0	0	0	0	2	2	1	2	1	1	0.477	1	1	1
95452	0.2	6	6492	147.35	963.41	237.23	18.69	1	38	3	4	1	NA	1.04	2	NA	2	2	1	1	1	1	39.9	1	1	2	2	NA	1	3	1	1	0	1	0	0	0	2	3	3	1	1	1	0.002	1	1	1
95453	5.3	0.5	1920	102.8	209.41	77.25	25.01	1	39	1	1	1	NA	3.85	2	NA	2	2	1	2	2	NA	28.3	1	1	2	2	NA	3	1	1	3	0	1	0	0	0	2	3	1	1	1	1	0.053	1	2	1
95454	25.7	6.1	3030	90.49	397.42	123.08	14.19	1	60	1	4	5	NA	4.23	2	NA	1	2	1	1	1	3	29.2	1	1	3	1	NA	3	3	2	3	1	1	0	0	1	2	3	2	2	1	1	0.257	2	2	1
95455	100.1	4	3615	156.2	380.62	120.98	14.33	1	47	2	1	5	NA	1.24	2	NA	2	2	2	2	1	3	33.5	2	NA	2	2	NA	4	1	2	1	0	0	0	0	0	2	1	2	3	1	1	1.001	1	1	1
95459	292.1	7.2	2110	113.41	230.6	81.86	13.26	1	63	1	2	1	NA	1.94	2	NA	2	2	2	1	2	NA	23.2	2	NA	2	2	NA	3	2	1	2	0	0	0	0	0	2	2	1	4	1	1	2.921	2	2	1
95465	9.3	0.6	960	36.45	135.52	31.39	3.35	2	56	1	1	1	NA	1.45	2	NA	2	2	2	2	2	NA	32.3	1	2	2	1	NA	3	1	1	2	1	0	0	0	0	2	1	1	1	1	1	0.093	1	2	1
95466	42.9	2.7	1841	66.96	247.72	69.5	6.7	1	52	3	5	1	NA	1.39	2	NA	2	2	2	1	2	NA	30.6	2	NA	2	1	NA	1	3	1	2	1	0	0	0	0	2	2	1	2	2	0	0.429	1	2	1
95467	5.2	0.5	1632	52	164.9	86.27	8.22	2	80	3	4	1	NA	1.48	1	1	2	2	2	2	2	NA	25.9	1	1	2	1	NA	1	3	1	2	1	1	0	0	0	2	1	1	1	1	1	0.052	2	2	2
95468	30.2	1.6	1956	63.13	210.33	98.74	9.99	1	63	3	4	1	NA	5	2	NA	2	2	2	2	2	NA	25.3	2	NA	2	2	NA	1	3	1	3	0	0	0	0	0	2	1	1	2	1	1	0.302	2	2	1
95469	55.7	6.1	1818	48.5	252.61	60.75	10.08	1	28	3	5	5	NA	2.18	2	NA	2	2	2	1	1	3	18.7	2	NA	2	1	NA	1	3	2	2	1	0	0	0	0	2	2	2	3	1	1	0.557	1	2	1
95471	109.6	7.9	2417	71.54	220.49	118.44	12.3	1	80	3	5	3	NA	4.98	2	NA	2	1	2	1	1	3	23	1	1	2	1	NA	1	3	2	3	1	1	0	1	0	2	2	2	3	1	1	1.096	2	2	2
95472	37.5	6.3	3137	136.45	229.63	117.92	19.95	1	34	3	5	5	NA	5	2	NA	2	2	2	2	2	NA	28	1	2	2	1	NA	1	3	2	3	1	0	0	0	0	2	1	1	2	1	1	0.375	1	2	1
95473	21.2	0	4439	76.84	760.21	130.97	15.74	1	36	3	2	6	NA	1.76	2	NA	2	2	1	2	1	1	21.9	2	NA	2	2	NA	1	2	1	2	0	0	0	0	0	2	3	3	2	1	1	0.212	1	2	1
95474	127.7	1.3	2623	84.43	262.14	105.27	8.71	2	34	4	4	4	2	0.62	1	4	2	2	2	2	2	NA	40.5	2	NA	2	2	NA	2	3	2	1	0	0	0	0	0	2	1	1	4	1	1	1.277	1	1	1
95479	21.6	6.4	1916	58.01	180.29	68.66	8.45	2	57	3	4	1	NA	5	2	NA	2	2	2	1	1	3	22.5	2	NA	2	1	NA	1	3	1	3	1	0	0	0	0	2	2	2	2	1	1	0.216	1	2	1
95480	55.7	81.1	4125	220.05	424.24	179.02	22.65	1	71	3	5	1	NA	5	2	NA	2	2	1	1	2	NA	27.3	2	NA	2	1	NA	1	3	1	3	1	0	0	0	0	2	3	1	3	1	1	0.557	2	2	2
95484	92.1	6.3	1877	38.13	292.84	70.61	5.02	1	80	4	3	1	NA	1.02	2	NA	2	2	2	2	2	NA	26.3	2	NA	2	1	NA	2	2	1	1	1	0	0	0	0	2	1	1	3	1	1	0.921	2	1	2
95486	34.2	3.9	2754	70.74	372.71	110.93	8.09	2	36	4	5	1	2	4.08	2	NA	2	2	2	1	2	NA	29.8	1	1	2	1	NA	2	3	1	3	1	1	0	0	0	2	2	1	2	1	1	0.342	1	2	1
95492	227	2.7	1478	38.82	217.42	47.89	4.23	2	80	3	5	2	NA	1.79	1	1	2	2	2	2	2	NA	40.4	1	1	2	1	NA	1	3	2	2	1	1	0	0	0	2	1	1	4	1	1	2.27	2	2	2
95493	34.5	12.2	3556	177.31	389.06	141.8	33.45	1	25	3	3	1	NA	2.43	2	NA	2	2	2	1	1	3	32.1	2	NA	2	2	NA	1	2	1	2	0	0	0	0	0	2	2	2	2	1	1	0.345	1	2	1
95495	27.9	3.7	1978	59.44	255.37	82.14	8.64	1	75	3	4	3	NA	1.49	2	NA	2	2	2	2	1	3	29.3	2	NA	2	2	NA	1	3	2	2	0	0	0	0	0	2	1	2	2	1	1	0.279	2	2	2
95501	27.6	17.1	3648	99.15	493.37	148.32	30.82	2	25	3	3	4	2	0.81	1	3	2	2	2	1	1	1	38.5	2	NA	2	1	NA	1	2	2	1	1	0	0	0	0	2	2	3	2	1	1	0.276	1	1	1
95503	115.9	4.5	2446	138.37	210.85	117.22	16.55	1	52	1	4	4	NA	5	2	NA	2	1	1	1	2	NA	42.1	1	2	2	1	NA	3	3	2	3	1	0	0	1	0	2	3	1	4	1	1	1.159	1	2	1
95504	125.6	3.5	736	21.06	118.46	21.4	1.97	2	61	3	3	1	NA	1.25	2	NA	2	2	1	1	2	NA	55.5	2	NA	2	2	NA	1	2	1	1	0	0	0	0	0	2	3	1	4	2	0	1.256	2	1	1
95505	113.8	0.2	2088	52.66	236.49	32.65	9.23	1	29	3	5	1	NA	3.76	2	NA	2	2	1	1	1	1	23.7	1	1	2	1	NA	1	3	1	3	1	1	0	0	0	2	3	3	4	1	1	1.138	1	2	1
95506	15.4	3.7	3111	122.25	342.14	101.94	23.49	1	48	5	5	1	NA	5	2	NA	2	2	2	2	1	1	27.9	2	NA	2	2	NA	4	3	1	3	0	0	0	0	0	2	1	3	1	1	1	0.154	1	2	1
95508	11.2	105.7	3172	173.64	188.58	176.86	16.57	1	63	4	2	3	NA	1.2	2	NA	2	2	1	2	1	3	25.3	1	1	2	1	NA	2	2	2	1	1	1	0	0	0	2	3	2	1	1	1	0.112	2	1	1
95509	64.2	0.3	1432	63.99	148.59	67.84	9.27	2	51	3	4	1	NA	2.79	2	NA	2	2	2	1	2	NA	28	1	1	2	1	NA	1	3	1	2	1	1	0	0	0	2	2	1	3	1	1	0.642	1	2	1
95510	24.4	0.4	1418	51.51	130.88	47.38	6.21	2	51	5	3	1	NA	4.57	2	NA	2	2	2	2	2	NA	23.8	1	2	2	2	NA	4	2	1	3	0	0	0	0	0	2	1	1	2	1	1	0.244	1	2	1
95514	174.2	0.9	2790	112.11	352.31	109	16.68	1	35	1	3	1	NA	2.52	2	NA	2	2	1	1	2	NA	28.5	2	NA	2	2	NA	3	2	1	2	0	0	0	0	0	2	3	1	4	1	1	1.742	1	2	1
95519	256.8	0.8	1118	27.81	165.93	39.04	3.13	2	53	3	4	5	NA	1.41	1	1	2	2	2	2	2	NA	30.2	1	1	2	1	NA	1	3	2	2	1	1	0	0	0	2	1	1	4	1	1	2.568	1	2	1
95522	23.9	3.9	1848	62.65	189.09	96.23	6.1	2	22	3	4	5	2	0.33	2	NA	2	2	1	1	2	NA	28.2	2	NA	2	2	NA	1	3	2	1	0	0	0	0	0	2	3	1	2	1	1	0.239	1	1	1
95527	533.8	32.1	3397	123.78	567.42	82.89	33.35	1	58	3	3	3	NA	1	2	NA	2	2	2	1	1	2	28.5	1	1	2	1	NA	1	2	2	1	1	1	0	0	0	2	2	3	4	2	0	5.338	1	1	1
95528	61.3	2.9	3475	99.4	343.54	191.89	11.49	2	75	3	5	1	NA	5	2	NA	2	2	2	2	2	NA	25.7	2	NA	2	1	NA	1	3	1	3	1	0	0	0	0	2	1	1	3	1	1	0.613	2	2	2
95531	34.1	4.2	2068	98.23	187.8	86.82	12.17	1	58	3	5	3	NA	5	2	NA	2	2	1	1	1	3	31.3	1	1	2	1	NA	1	3	2	3	1	1	0	0	0	2	3	2	2	1	1	0.341	1	2	1
95533	44.9	6	1546	54.13	235.04	46.53	14.96	1	68	3	3	6	NA	1.34	1	4	1	1	2	1	1	3	30.4	1	1	2	1	NA	1	2	1	2	1	1	0	1	1	2	2	2	2	1	1	0.449	2	2	2
95534	11.4	4.2	1235	46.03	145.8	52.33	5.55	2	67	2	1	5	NA	1.4	1	9	2	2	2	2	2	NA	34.3	1	1	2	1	NA	4	1	2	2	1	1	0	0	0	2	1	1	1	2	0	0.114	2	2	2
95535	150.7	1.1	3355	134.93	359.44	162.29	16.85	1	46	5	4	3	NA	1.06	2	NA	2	2	2	1	1	1	40.5	2	NA	2	2	NA	4	3	2	1	0	0	0	0	0	2	2	3	4	1	1	1.507	1	1	1
95537	67.8	2.7	2120	104.88	277.3	68.51	9.16	1	48	5	5	1	NA	3.43	2	NA	2	2	2	2	2	NA	29	1	1	2	2	NA	4	3	1	2	0	1	0	0	0	2	1	1	3	1	1	0.678	1	2	1
95539	16.3	0.4	622	51.18	58.7	21.1	10.19	1	69	4	5	1	NA	1.32	2	NA	1	2	2	2	1	1	26.8	1	1	2	1	NA	2	3	1	2	1	1	0	0	1	2	1	3	1	1	1	0.163	2	2	2
95540	9	19.3	1286	68.92	168.36	39.02	6.48	1	68	1	1	1	NA	0.49	2	NA	2	2	2	2	2	NA	29.8	1	1	2	2	NA	3	1	1	1	0	1	0	0	0	2	1	1	1	1	1	0.09	2	1	2
95541	40	3.6	1999	64.58	252.15	84.62	9.8	2	65	1	1	2	NA	2.41	1	1	2	2	1	1	2	NA	41.2	1	1	2	2	NA	3	1	2	2	0	1	0	0	0	2	3	1	2	1	1	0.4	2	2	2
95542	252.5	1.1	2040	50.03	301.55	81.66	8.38	2	56	4	4	1	NA	3.18	2	NA	2	2	1	1	1	2	27.9	1	2	2	1	NA	2	3	1	2	1	0	0	0	0	2	3	3	4	1	1	2.525	1	2	1
95543	40.8	1.1	2226	72.11	240.2	109.55	8.87	2	28	5	5	1	2	5	2	NA	2	2	2	2	2	NA	24.2	2	NA	2	2	NA	4	3	1	3	0	0	0	0	0	2	1	1	2	1	1	0.408	1	2	1
95544	20.1	0.5	1312	87.65	140.74	42.41	7.82	1	29	3	4	1	NA	5	2	NA	2	2	1	1	1	3	34.9	1	2	2	2	NA	1	3	1	3	0	0	0	0	0	2	3	2	2	1	1	0.201	1	2	1
95547	178.8	0.3	2354	146.22	317.6	55.31	26.96	1	57	5	3	3	NA	1.85	2	NA	2	2	1	1	1	1	23.8	1	2	1	1	NA	4	2	2	2	1	0	1	0	0	2	3	3	4	1	1	1.788	1	2	1
95548	6.1	14.8	3812	177.35	492.1	125.26	18.96	1	28	3	3	5	NA	0.82	2	NA	2	2	2	1	1	1	18.8	2	NA	2	1	NA	1	2	2	1	1	0	0	0	0	2	2	3	1	1	1	0.061	1	1	1
95549	140.9	4.5	1492	68.29	147.68	71.44	9.8	2	53	1	5	1	NA	5	2	NA	2	2	2	2	2	NA	40.6	2	NA	1	2	NA	3	3	1	3	0	0	1	0	0	2	1	1	4	1	1	1.409	1	2	1
95550	0	5.4	2289	153.67	174.85	108.95	10.64	1	62	3	3	6	NA	1.06	2	NA	2	2	2	2	1	3	30.7	1	1	1	2	NA	1	2	1	1	0	1	1	0	0	2	1	2	1	1	1	0	2	1	1
95553	64.8	7.2	3373	119.82	415.77	140.65	13.49	1	79	4	5	2	NA	3.95	1	1	2	2	1	1	2	NA	27.3	1	1	1	1	NA	2	3	2	3	1	1	1	0	0	2	3	1	3	1	1	0.648	2	2	2
95556	111.3	0.4	2388	78.37	326.14	76.62	11.03	1	41	2	4	4	NA	4.81	2	NA	2	2	2	1	1	2	25.2	2	NA	2	1	NA	4	3	2	3	1	0	0	0	0	2	2	3	4	1	1	1.113	1	2	1
95559	5.8	1	2095	59.57	312.95	47.8	6.83	2	42	3	5	3	2	0.92	1	3	2	2	2	1	1	1	29.9	2	NA	2	2	NA	1	3	2	1	0	0	0	0	0	2	2	3	1	1	1	0.058	1	1	1
95561	15.3	2.9	1197	34.68	147.49	53.86	3.65	1	63	4	3	3	NA	0.52	2	NA	2	2	2	2	2	NA	38.4	2	NA	2	1	NA	2	2	2	1	1	0	0	0	0	2	1	1	1	1	1	0.153	2	1	1
95563	8.3	2	1185	82.03	12.97	44.94	10.16	2	46	3	4	1	NA	5	2	NA	2	2	2	1	1	3	23.4	1	1	2	1	NA	1	3	1	3	1	1	0	0	0	2	2	2	1	1	1	0.083	1	2	1
95565	125.7	6	2920	122.58	392.53	97.72	10.72	1	29	5	3	1	NA	0.79	2	NA	2	2	2	1	2	NA	26.9	2	NA	2	2	NA	4	2	1	1	0	0	0	0	0	2	2	1	4	1	1	1.257	1	1	1
95566	25.7	6	1543	68	182.89	63.71	12.2	2	78	3	2	3	NA	1	2	NA	2	2	2	1	2	NA	39.7	1	1	2	1	NA	1	2	2	1	1	1	0	0	0	2	2	1	2	2	0	0.257	2	1	2
95569	28.2	0	498	25.55	53.24	20.59	1.93	2	23	4	5	5	2	3.92	1	4	2	2	1	2	2	NA	30.3	2	NA	2	2	NA	2	3	2	3	0	0	0	0	0	2	3	1	2	1	1	0.282	1	2	1
95573	198.7	7.1	1881	94.04	163.34	99.16	13.24	1	23	3	3	5	NA	5	2	NA	2	2	1	1	1	3	31.7	2	NA	2	1	NA	1	2	2	3	1	0	0	0	0	2	3	2	4	1	1	1.987	1	2	1
95574	149.9	3.3	1625	98.04	190.7	57.57	15.78	2	36	3	5	3	2	1.23	2	NA	2	2	1	1	1	1	31.2	2	NA	2	1	NA	1	3	2	1	1	0	0	0	0	2	3	3	4	1	1	1.499	1	1	1
95575	53.8	0.8	4645	164.5	547.77	173.75	18.4	1	64	4	3	3	NA	3.29	2	NA	2	2	2	2	1	3	20.8	1	1	2	1	NA	2	2	2	2	1	1	0	0	0	2	1	2	3	1	1	0.538	2	2	1
95577	8	0	922	33.61	79.59	52.25	6.47	2	63	3	3	1	NA	1.79	2	NA	2	2	2	2	1	1	29.8	2	NA	2	1	NA	1	2	1	2	1	0	0	0	0	2	1	3	1	1	1	0.08	2	2	1
95578	46.3	1.6	1651	62.22	226.37	57.29	7.45	2	62	5	5	1	NA	5	2	NA	2	2	2	2	2	NA	22.7	2	NA	2	1	NA	4	3	1	3	1	0	0	0	0	2	1	1	2	2	0	0.463	2	2	1
95579	92.8	0.9	1130	33.35	151.22	46.68	4.65	1	54	4	5	3	NA	2.02	2	NA	2	2	2	2	2	NA	NA	1	2	2	2	NA	2	3	2	2	0	0	0	0	0	2	1	1	3	1	1	0.928	1	2	1
95581	102.7	0	727	16.45	127.09	19.11	2.56	2	44	5	3	1	2	1.56	2	NA	2	2	2	2	2	NA	26.4	2	NA	2	2	NA	4	2	1	2	0	0	0	0	0	2	1	1	3	2	0	1.027	1	2	1
95583	147.8	0.6	1647	33.97	229.38	40.5	5.64	2	69	1	3	1	NA	2.46	1	1	2	2	2	2	1	3	25.1	2	NA	2	1	NA	3	2	1	2	1	0	0	0	0	2	1	2	4	1	1	1.478	2	2	2
95586	32.5	2.2	2011	65.6	260.77	80.42	5.38	2	26	4	4	5	2	0.96	2	NA	2	2	2	1	2	NA	19.6	2	NA	2	2	NA	2	3	2	1	0	0	0	0	0	2	2	1	2	1	1	0.325	1	1	1
95587	19.2	2.3	3529	123.62	392.91	166.35	15.59	2	29	3	4	1	2	3.67	2	NA	2	2	2	2	2	NA	35.9	2	NA	2	1	NA	1	3	1	3	1	0	0	0	0	2	1	1	1	1	1	0.192	1	2	1
95588	83.5	0	3389	58.54	428.95	124.36	6.66	1	72	4	2	2	NA	1.82	2	NA	1	2	2	2	2	NA	18.9	2	NA	2	2	NA	2	2	2	2	0	0	0	0	1	2	1	1	3	1	1	0.835	2	2	2
95590	58.5	2.1	3195	117.53	420.04	117.3	12.81	1	61	2	3	1	NA	5	2	NA	1	2	1	1	1	3	27.8	1	1	2	2	NA	4	2	1	3	0	1	0	0	1	2	3	2	3	1	1	0.585	2	2	1
95591	76.8	2.6	1735	73.49	170.81	84.53	10.45	2	36	5	5	1	2	4.62	2	NA	2	2	1	1	2	NA	21	2	NA	2	1	NA	4	3	1	3	1	0	0	0	0	2	3	1	3	1	1	0.768	1	2	1
95593	79.7	4.2	4180	118.94	506.6	199.54	17.18	1	70	3	4	1	NA	4.93	2	NA	2	2	2	2	1	3	23.2	2	NA	2	1	NA	1	3	1	3	1	0	0	0	0	2	1	2	3	1	1	0.797	2	2	2
95595	20	3.8	1397	43.79	210.94	46.62	8	2	43	3	2	1	2	1.04	2	NA	2	2	2	2	1	3	51	2	NA	2	2	NA	1	2	1	1	0	0	0	0	0	2	1	2	2	1	1	0.2	1	1	1
95597	142.4	0.7	1847	76.26	143.49	113.87	12.87	1	71	3	5	1	NA	5	1	1	2	2	1	1	1	3	33	2	NA	2	1	NA	1	3	1	3	1	0	0	0	0	2	3	2	4	1	1	1.424	2	2	2
95598	32.1	3.7	1681	64.45	206.19	57.29	12.4	1	22	2	3	6	NA	1.79	2	NA	2	2	2	2	2	NA	28.9	2	NA	2	2	NA	4	2	1	2	0	0	0	0	0	2	1	1	2	1	1	0.321	1	2	1
95599	159.3	1.2	1597	61.51	157.98	80.49	12.36	1	47	3	4	3	NA	1.48	2	NA	2	2	1	1	1	3	34.3	2	NA	2	1	NA	1	3	2	2	1	0	0	0	0	2	3	2	4	1	1	1.593	1	2	1
95600	102.7	1.1	1681	72.35	163.94	84.09	5.96	1	74	5	5	3	NA	3.38	1	1	2	2	2	2	2	NA	NA	1	1	1	1	NA	4	3	2	2	1	1	1	0	0	2	1	1	3	1	1	1.027	2	2	2
95601	124.8	1.8	1456	100.82	177.49	39.18	13.01	1	69	3	2	1	NA	0.65	2	NA	2	2	2	1	1	3	35.3	1	1	2	2	NA	1	2	1	1	0	1	0	0	0	2	2	2	4	1	1	1.248	2	1	2
95602	26.9	3.1	1585	40.53	163.62	32.8	4.75	1	21	1	3	6	NA	1.11	2	NA	2	2	1	2	1	3	32.9	2	NA	2	2	NA	3	2	1	1	0	0	0	0	0	2	3	2	2	1	1	0.269	1	1	1
95606	22	1.2	2649	100.58	337.89	102.06	8.05	1	25	1	2	6	NA	1.22	2	NA	2	2	1	1	2	NA	31.7	2	NA	2	2	NA	3	2	1	1	0	0	0	0	0	2	3	1	2	1	1	0.22	1	1	1
95607	4.5	17	2772	124.64	270.8	131.24	20.31	1	42	3	2	1	NA	2.08	1	1	2	2	1	2	1	1	23.9	2	NA	2	2	NA	1	2	1	2	0	0	0	0	0	2	3	3	1	1	1	0.045	1	2	1
95609	11.4	1.7	2353	91.14	284.33	52.04	12.1	2	22	3	5	5	2	5	2	NA	2	2	2	2	2	NA	32.5	2	NA	2	2	NA	1	3	2	3	0	0	0	0	0	2	1	1	1	1	1	0.114	1	2	1
95611	1.4	0	1145	26.35	147.62	56.52	4.61	1	53	5	3	3	NA	0.25	2	NA	2	2	1	1	1	1	18.6	2	NA	2	1	NA	4	2	2	1	1	0	0	0	0	2	3	3	1	1	1	0.014	1	1	1
95615	306.3	2.2	2082	107.44	182.44	108.21	15.91	1	78	4	3	2	NA	1.65	2	NA	2	2	1	1	2	NA	26.2	1	2	1	1	NA	2	2	2	2	1	0	1	0	0	2	3	1	4	1	1	3.063	2	2	2
95617	141.4	0	60	0	13.84	0	0.15	1	60	4	4	1	NA	4.17	2	NA	2	2	2	2	2	NA	29.8	2	NA	2	2	NA	2	3	1	3	0	0	0	0	0	2	1	1	4	1	1	1.414	2	2	1
95621	38.5	15.6	1600	68.83	277.43	26.51	8.55	1	73	5	1	1	NA	1.39	2	NA	2	2	2	2	2	NA	25.4	1	1	1	2	NA	4	1	1	2	0	1	1	0	0	2	1	1	2	2	0	0.385	2	2	2
95622	179.9	0	200	0.87	51.64	3.99	0.46	2	42	3	2	1	2	2.56	2	NA	2	2	1	1	1	1	20.7	2	NA	2	2	NA	1	2	1	2	0	0	0	0	0	2	3	3	4	1	1	1.799	1	2	1
95623	13.8	2.3	1562	34.17	263.93	49.07	4.84	2	60	5	5	1	NA	3.65	2	NA	2	2	2	1	2	NA	23.1	1	1	3	2	NA	4	3	1	3	0	1	0	0	0	2	2	1	1	1	1	0.138	2	2	1
95625	219.7	1.1	2718	101.79	341.72	111.44	10.99	1	43	5	4	1	NA	4.08	2	NA	2	2	2	2	1	3	22.2	2	NA	2	1	NA	4	3	1	3	1	0	0	0	0	2	1	2	4	1	1	2.197	1	2	1
95626	1.9	1.5	1189	58.82	103.81	58.35	4.97	1	76	1	1	3	NA	0.94	2	NA	2	1	2	2	1	3	34.5	1	1	1	2	NA	3	1	2	1	0	1	1	1	0	2	1	2	1	1	1	0.019	2	1	2
95629	106.6	2.9	1492	59.24	172.36	64.45	6.31	2	80	3	2	3	NA	0.91	1	1	2	2	2	2	2	NA	NA	1	1	2	1	NA	1	2	2	1	1	1	0	0	0	2	1	1	3	1	1	1.066	2	1	2
95630	9.2	2.9	828	15.21	110.33	37.9	2.46	2	80	4	2	2	NA	1.48	1	9	1	2	2	2	1	1	37.6	1	1	2	2	NA	2	2	2	2	0	1	0	0	1	2	1	3	1	1	1	0.092	2	2	2
95633	130.6	3.8	2878	82.92	329.75	143.84	12.68	2	64	1	4	3	NA	2.63	2	NA	2	2	2	1	2	NA	29.2	1	2	1	1	NA	3	3	2	2	1	0	1	0	0	2	2	1	4	1	1	1.306	2	2	1
95636	7	0	733	35.52	80.99	11.03	4.1	2	51	2	3	1	NA	4.1	2	NA	2	2	2	2	2	NA	28.2	2	NA	2	1	NA	4	2	1	3	1	0	0	0	0	2	1	1	1	1	1	0.07	1	2	1
95637	37.5	8.6	1934	64.01	179.26	107.64	8.5	1	74	3	4	2	NA	3.48	1	2	2	2	2	1	2	NA	34	1	1	1	1	NA	1	3	2	2	1	1	1	0	0	1	2	1	2	1	1	0.375	2	2	2
95639	144.6	13.4	2371	120.15	310.82	77.63	7.87	1	31	1	4	1	NA	5	2	NA	2	2	2	2	2	NA	25.2	2	NA	2	1	NA	3	3	1	3	1	0	0	0	0	2	1	1	4	1	1	1.446	1	2	1
95643	82.6	6.1	2386	83.32	377.02	64.05	17.5	1	20	3	3	5	NA	3.43	2	NA	2	2	1	1	2	NA	18.4	2	NA	2	2	NA	1	2	2	2	0	0	0	0	0	2	3	1	3	1	1	0.826	1	2	1
95645	62.5	2	1140	41.14	189.4	29.16	6.43	2	67	1	1	3	NA	1.46	2	NA	2	2	1	1	2	NA	25	2	NA	2	2	NA	3	1	2	2	0	0	0	0	0	2	3	1	3	2	0	0.625	2	2	2
95649	24.7	1.1	439	31.04	59.59	8.55	4.28	1	48	4	4	6	NA	5	1	9	2	2	2	2	1	2	31.3	1	1	1	2	NA	2	3	1	3	0	1	1	0	0	2	1	3	2	1	1	0.247	1	2	1
95651	104.1	0.8	2484	90.55	287.09	113.53	9.92	1	80	3	5	1	NA	3.08	1	1	2	2	2	2	2	NA	NA	2	NA	1	1	NA	1	3	1	2	1	0	1	0	0	2	1	1	3	1	1	1.041	2	2	2
95652	21.3	0.1	1240	49.86	133.57	57.01	7.97	2	44	1	4	1	2	5	1	9	2	2	2	1	2	NA	23	2	NA	2	1	NA	3	3	1	3	1	0	0	0	0	2	2	1	2	1	1	0.213	1	2	1
95655	35.3	2.9	1520	72.43	154.17	70.07	10.34	1	22	3	5	5	NA	2.79	2	NA	2	2	2	1	2	NA	31.2	2	NA	2	2	NA	1	3	2	2	0	0	0	0	0	2	2	1	2	1	1	0.353	1	2	1
95656	11.3	0.1	776	50.27	78.27	28.84	3.17	1	78	5	2	2	NA	1.69	1	1	2	2	2	2	1	3	32.1	1	1	1	2	NA	4	2	2	2	0	1	1	0	0	2	1	2	1	1	1	0.113	2	2	2
95657	28.2	34.1	1572	102.82	102.38	83	10.93	1	31	3	4	1	NA	3.45	2	NA	2	2	2	1	2	NA	21.6	2	NA	2	2	NA	1	3	1	2	0	0	0	0	0	2	2	1	2	1	1	0.282	1	2	1
95658	15	0.1	880	11.43	185.93	12.18	2.22	1	29	3	4	1	NA	5	2	NA	2	2	1	1	2	NA	27.8	2	NA	2	2	NA	1	3	1	3	0	0	0	0	0	2	3	1	1	1	1	0.15	1	2	1
95659	26.8	2.9	1572	67.77	160.97	67.9	8.84	1	46	4	3	5	NA	0.04	2	NA	2	2	2	2	1	3	26.6	2	NA	2	2	NA	2	2	2	1	0	0	0	0	0	2	1	2	2	1	1	0.268	1	1	1
95662	32.6	0.1	1387	66.12	157.11	56.73	9.57	2	44	3	5	5	2	3.01	2	NA	2	2	1	1	1	3	28.5	2	NA	2	1	NA	1	3	2	2	1	0	0	0	0	2	3	2	2	1	1	0.326	1	2	1
95663	139.2	1.1	2908	77.07	342.75	53.5	7.97	1	43	1	1	1	NA	1.5	2	NA	2	2	2	2	1	2	28	2	NA	2	2	NA	3	1	1	2	0	0	0	0	0	2	1	3	4	1	1	1.392	1	2	1
95664	149	6.5	2232	69.36	355.12	62.57	23.32	1	47	3	4	6	NA	1.08	2	NA	2	2	1	1	1	1	29.8	2	NA	2	2	NA	1	3	1	1	0	0	0	0	0	2	3	3	4	1	1	1.49	1	1	1
95665	23.8	0.4	1805	70.03	235.5	64.69	6.3	1	23	3	5	5	NA	1.24	2	NA	2	2	1	1	2	NA	27.5	2	NA	2	2	NA	1	3	2	1	0	0	0	0	0	2	3	1	2	1	1	0.238	1	1	1
95666	7.9	0.7	1402	46.45	147.51	71.25	5.9	1	33	3	3	5	NA	1.65	2	NA	2	2	2	1	2	NA	42.6	2	NA	2	2	NA	1	2	2	2	0	0	0	0	0	2	2	1	1	2	0	0.079	1	2	1
95668	15.8	2	1956	56.36	217.56	99.22	6.85	2	68	1	5	1	NA	0.69	1	1	2	2	1	1	1	3	31.2	2	NA	2	1	NA	3	3	1	1	1	0	0	0	0	2	3	2	1	1	1	0.158	2	1	2
95669	19.1	1.8	2473	90.4	241.99	129.34	15.36	2	56	3	4	6	NA	2.65	2	NA	2	2	2	2	1	3	27.4	1	1	2	1	NA	1	3	1	2	1	1	0	0	0	2	1	2	1	1	1	0.191	1	2	1
95671	17.3	3.2	2206	64.61	230.9	103.25	7.41	2	66	1	4	1	NA	4	1	1	2	2	1	1	1	3	30.8	2	NA	2	1	NA	3	3	1	3	1	0	0	0	0	2	3	2	1	1	1	0.173	2	2	2
95672	86.7	12.7	1658	91.06	154.74	76.81	7.34	1	75	4	4	1	NA	5	1	4	2	2	2	2	1	3	31	1	1	1	1	NA	2	3	1	3	1	1	1	0	0	2	1	2	3	1	1	0.867	2	2	2
95673	31.9	1.3	785	33.64	75.33	40.35	3.78	1	80	4	3	1	NA	2.77	2	NA	2	1	1	1	1	1	27.2	1	1	2	2	NA	2	2	1	2	0	1	0	1	0	2	3	3	2	1	1	0.319	2	2	2
95674	514.1	16.5	2957	90.77	470.23	86.29	23.92	1	49	4	5	3	NA	5	2	NA	2	2	1	1	2	NA	26.1	1	1	2	2	NA	2	3	2	3	0	1	0	0	0	2	3	1	4	1	1	5.141	1	2	1
95675	96	5	2038	85.8	313.76	51.46	21.69	1	66	2	1	6	NA	0.99	1	2	1	2	2	2	2	NA	30.4	2	NA	2	1	NA	4	1	1	1	1	0	0	0	1	1	1	1	3	1	1	0.96	2	1	2
95676	113.5	5.5	3056	101.64	505.18	77.43	15.59	1	53	2	3	3	NA	1.83	2	NA	2	2	1	1	2	NA	31.7	2	NA	2	1	NA	4	2	2	2	1	0	0	0	0	2	3	1	4	1	1	1.135	1	2	1
95678	130.7	0.4	4232	102.36	298.37	169.51	20.06	1	34	4	4	4	NA	3.92	2	NA	2	2	2	2	2	NA	28.5	2	NA	2	1	NA	2	3	2	3	1	0	0	0	0	2	1	1	4	1	1	1.307	1	2	1
95680	40.3	6.4	2352	99.05	241.34	109.49	16.41	2	45	3	3	1	NA	1.15	2	NA	2	2	2	2	2	NA	31.8	1	1	2	1	NA	1	2	1	1	1	1	0	0	0	2	1	1	2	1	1	0.403	1	1	1
95681	60	2.2	1231	57.58	135.62	53.96	4.57	2	80	3	4	2	NA	4.07	1	1	2	2	2	2	2	NA	26.6	1	2	2	1	NA	1	3	2	3	1	0	0	0	0	2	1	1	3	1	1	0.6	2	2	2
95684	101.3	2.3	2487	116.67	239.9	86.25	23.67	1	30	3	5	1	NA	4.86	2	NA	2	2	2	2	2	NA	27.7	2	NA	2	1	NA	1	3	1	3	1	0	0	0	0	2	1	1	3	1	1	1.013	1	2	1
95685	10.5	0.3	3690	97.04	560.24	118.41	13.06	1	30	3	3	1	NA	0.91	2	NA	2	2	1	1	1	3	44.9	2	NA	2	2	NA	1	2	1	1	0	0	0	0	0	2	3	2	1	1	1	0.105	1	1	1
95687	48.4	4.3	1632	54.99	243.42	50.41	11.61	1	80	4	4	4	NA	0.95	2	NA	2	2	2	2	1	3	24.6	1	1	1	1	NA	2	3	2	1	1	1	1	0	0	2	1	2	2	1	1	0.484	2	1	2
95689	93.6	3.3	3682	121.22	417.04	180.34	15.04	2	60	4	5	3	NA	0.21	1	9	2	2	1	2	1	3	36	1	2	2	1	NA	2	3	2	1	1	0	0	0	0	2	3	2	3	1	1	0.936	2	1	1
95692	572.8	7.6	3238	157.13	408.36	107.32	25	2	69	3	5	4	NA	1.83	1	1	2	2	2	2	1	3	21.9	2	NA	2	1	NA	1	3	2	2	1	0	0	0	0	2	1	2	4	1	1	5.728	2	2	2
95694	50.1	1.3	1634	66.2	166.54	73.92	7.07	2	50	5	4	1	NA	3.66	2	NA	2	2	2	2	2	NA	29.5	2	NA	2	1	NA	4	3	1	3	1	0	0	0	0	2	1	1	3	1	1	0.501	1	2	1
95696	20.4	0	1100	18.82	133.6	55.15	2.29	1	26	4	3	4	NA	0.58	2	NA	2	2	2	2	2	NA	23.9	2	NA	2	2	NA	2	2	2	1	0	0	0	0	0	2	1	1	2	1	1	0.204	1	1	1
95699	73.4	0	1596	33.54	235.5	65.56	5.86	2	22	4	4	5	2	1.79	2	NA	2	2	2	2	2	NA	25	2	NA	2	2	NA	2	3	2	2	0	0	0	0	0	2	1	1	3	1	1	0.734	1	2	1
95708	55.1	1.1	2082	119.77	177.56	55.46	11.64	1	52	3	2	1	NA	5	2	NA	2	2	1	1	1	3	31.9	2	NA	2	1	NA	1	2	1	3	1	0	0	0	0	2	3	2	3	1	1	0.551	1	2	1
95710	47.4	2.8	1640	77.61	197.16	63	9.85	1	61	5	5	1	NA	1.7	2	NA	2	2	2	2	2	NA	33.4	1	1	1	1	NA	4	3	1	2	1	1	1	0	0	2	1	1	2	1	1	0.474	2	2	1
95711	139.7	32.6	5983	299.3	761	205.56	23.43	1	54	1	1	3	NA	1.3	2	NA	2	2	2	2	2	NA	27.5	2	NA	2	1	NA	3	1	2	1	1	0	0	0	0	2	1	1	4	1	1	1.397	1	1	1
95713	167.3	3.4	2756	79.83	337.8	123.47	9.34	1	64	4	4	3	NA	1.65	2	NA	2	2	2	1	1	3	33.7	1	1	1	2	NA	2	3	2	2	0	1	1	0	0	2	2	2	4	1	1	1.673	2	2	1
95714	11	0.7	2745	104.36	325.25	117.77	12.11	2	63	4	5	1	NA	5	1	1	2	2	2	2	2	NA	49.3	1	1	1	1	NA	2	3	1	3	1	1	1	0	0	2	1	1	1	1	1	0.11	2	2	1
95717	41.9	0.9	2026	58.33	310.87	64.05	10.52	1	76	3	5	1	NA	3.61	2	NA	2	2	2	2	1	3	26.6	1	2	2	1	NA	1	3	1	3	1	0	0	0	0	2	1	2	2	1	1	0.419	2	2	2
95718	28	1.1	2164	53.02	289.69	91.06	7.05	1	63	3	2	3	NA	1.22	2	NA	2	2	1	1	1	1	26.9	2	NA	2	2	NA	1	2	2	1	0	0	0	0	0	2	3	3	2	1	1	0.28	2	1	1
95719	139.8	0	2213	48.84	318.05	86.6	5.63	1	22	3	4	1	NA	1.35	2	NA	2	2	1	1	1	3	20.5	2	NA	2	2	NA	1	3	1	2	0	0	0	0	0	2	3	2	4	1	1	1.398	1	2	1
95720	120.1	2.2	2337	114.89	231.3	107.35	13.4	2	59	3	4	1	NA	3.22	1	1	2	2	1	1	1	3	21.9	2	NA	2	1	NA	1	3	1	2	1	0	0	0	0	2	3	2	4	1	1	1.201	1	2	1
95723	98.3	0.2	962	36.34	131.27	29.89	5.72	2	80	3	4	1	NA	1.85	1	1	2	1	2	2	2	NA	29.6	1	1	2	1	NA	1	3	1	2	1	1	0	1	0	2	1	1	3	1	1	0.983	2	2	2
95725	11.5	2.5	1723	68.2	125.76	105.26	11.83	1	70	3	2	1	NA	2.03	2	NA	1	2	2	1	1	3	43.2	1	1	1	2	NA	1	2	1	2	0	1	1	0	1	2	2	2	1	1	1	0.115	2	2	2
95726	45.1	6.9	1596	72.47	205.62	56.78	8.95	2	32	4	5	1	2	0.99	2	NA	2	2	2	2	2	NA	24.5	2	NA	2	1	NA	2	3	1	1	1	0	0	0	0	2	1	1	2	1	1	0.451	1	1	1
95727	12.8	7.7	2201	90.55	252.73	92.9	9.59	1	52	3	3	5	NA	1.23	2	NA	2	2	2	2	2	NA	25	1	1	2	1	NA	1	2	2	1	1	1	0	0	0	2	1	1	1	1	1	0.128	1	1	1
95729	9.8	1.6	2266	94.69	255.93	98.38	9	2	71	1	4	1	NA	3.46	1	1	2	2	1	1	2	NA	46.2	1	1	2	1	NA	3	3	1	2	1	1	0	0	0	2	3	1	1	1	1	0.098	2	2	2
95734	42.7	5.7	1205	50.13	167.84	38.46	11.26	2	71	3	3	2	NA	1.58	1	2	1	2	1	1	1	1	32	1	1	2	1	NA	1	2	2	2	1	1	0	0	1	1	3	3	2	1	1	0.427	2	2	2
95736	14.8	4.5	6281	151.58	842.8	235.51	19.61	1	58	3	3	1	NA	0.58	1	9	2	2	2	1	1	1	21.5	2	NA	2	2	NA	1	2	1	1	0	0	0	0	0	2	2	3	1	1	1	0.148	1	1	1
95738	160.8	0.4	3082	119.29	355	87.43	12.38	2	49	5	4	3	NA	0.48	2	NA	2	2	1	1	1	3	37.7	1	1	2	1	NA	4	3	2	1	1	1	0	0	0	2	3	2	4	1	1	1.608	1	1	1
95744	49.7	0.6	1703	56.96	199.08	80.79	7.55	2	57	5	5	1	NA	5	2	NA	2	2	2	2	2	NA	26	2	NA	2	1	NA	4	3	1	3	1	0	0	0	0	2	1	1	3	1	1	0.497	1	2	1
95745	180.8	5.8	1798	56.43	315.07	44.81	6.8	2	60	4	4	1	NA	2.09	2	NA	2	2	1	1	1	3	33.6	1	1	2	1	NA	2	3	1	2	1	1	0	0	0	2	3	2	4	1	1	1.808	2	2	1
95752	219.9	7.4	2648	79.36	412.76	77.24	16.1	1	80	2	2	1	NA	1.45	2	NA	2	1	2	2	2	NA	23.3	2	NA	2	2	NA	4	2	1	2	0	0	0	1	0	2	1	1	4	1	1	2.199	2	2	2
95754	20.8	6.1	4110	167.19	527.32	150.24	21.77	1	33	3	3	1	NA	0.72	2	NA	2	2	1	1	2	NA	36.4	2	NA	2	2	NA	1	2	1	1	0	0	0	0	0	2	3	1	2	1	1	0.208	1	1	1
95759	109.4	1.5	2155	56.05	283.09	93.8	5.31	2	63	4	5	3	NA	1.24	1	2	2	2	2	2	1	3	45.1	1	2	2	1	NA	2	3	2	1	1	0	0	0	0	1	1	2	3	1	1	1.094	2	1	1
95761	149.6	1.5	2781	89.4	405.5	97.06	13.4	1	51	2	4	4	NA	3.34	2	NA	2	2	1	1	2	NA	24	2	NA	2	2	NA	4	3	2	2	0	0	0	0	0	2	3	1	4	1	1	1.496	1	2	1
95762	19.3	9.9	3133	71.44	605.44	44.51	9.87	1	32	4	5	1	NA	0.99	2	NA	2	2	1	1	2	NA	27.9	2	NA	2	2	NA	2	3	1	1	0	0	0	0	0	2	3	1	1	1	1	0.193	1	1	1
95763	4.9	14.5	3390	95.32	361.82	178.81	13.68	1	75	3	2	2	NA	1.03	2	NA	2	1	2	1	1	3	29.9	1	1	1	2	NA	1	2	2	1	0	1	1	1	0	2	2	2	1	1	1	0.049	2	1	2
95765	24.7	1.2	1477	71.25	224.03	34.91	5.37	1	51	1	2	5	NA	0.41	1	9	2	2	2	2	1	3	25.1	2	NA	2	2	NA	3	2	2	1	0	0	0	0	0	2	1	2	2	1	1	0.247	1	1	1
95767	0	5.3	1019	45.27	5.88	89.37	5.18	1	60	3	3	1	NA	1	1	2	2	2	2	2	1	3	54.6	1	1	1	1	NA	1	2	1	1	1	1	1	0	0	1	1	2	1	1	1	0	2	1	1
95768	15	0.7	942	32.59	148.49	15.43	4.17	1	23	2	4	5	NA	3.19	2	NA	2	2	1	1	1	3	25	2	NA	2	2	NA	4	3	2	2	0	0	0	0	0	2	3	2	1	1	1	0.15	1	2	1
95769	138.9	1	2908	166.49	315.86	115.29	23.37	1	61	4	4	1	NA	2.41	1	1	1	2	2	1	1	3	35.4	1	2	2	1	NA	2	3	1	2	1	0	0	0	1	2	2	2	4	1	1	1.389	2	2	1
95770	227.8	3.3	4570	314.25	496.83	148.4	23.18	1	50	4	4	1	NA	1.87	1	4	2	2	2	2	1	3	39.8	2	NA	1	2	NA	2	3	1	2	0	0	1	0	0	2	1	2	4	1	1	2.278	1	2	1
95771	247.6	1.3	3426	89.96	538.76	113.05	11.41	2	63	4	5	1	NA	4.16	1	9	2	2	2	2	1	3	38.6	1	1	2	1	NA	2	3	1	3	1	1	0	0	0	2	1	2	4	1	1	2.476	2	2	1
95772	56.2	2.7	1524	87.36	175.34	56.75	14.12	2	64	5	4	5	NA	3.13	2	NA	2	2	1	1	2	NA	27.4	1	1	2	1	NA	4	3	2	2	1	1	0	0	0	2	3	1	3	1	1	0.562	2	2	1
95773	146.7	1	962	38.76	117.98	37.49	6.06	2	66	4	3	4	NA	1.63	1	2	2	2	2	1	1	1	36.5	1	1	1	2	NA	2	2	2	2	0	1	1	0	0	1	2	3	4	1	1	1.467	2	2	2
95777	18.5	1.5	1306	54.27	149.08	56.18	9.05	2	78	3	2	1	NA	1.11	2	NA	2	2	1	1	1	3	26.9	1	1	1	1	NA	1	2	1	1	1	1	1	0	0	2	3	2	1	1	1	0.185	2	1	2
95780	3.4	0.3	909	32	98.1	43.36	4.11	2	78	1	3	1	NA	1.97	1	1	1	2	2	1	1	3	27.9	1	1	2	1	NA	3	2	1	2	1	1	0	0	1	2	2	2	1	1	1	0.034	2	2	2
95785	11.4	0.3	4127	103.72	310.84	53.9	15.84	1	51	3	4	1	NA	0.28	1	1	2	2	1	1	1	1	24.7	1	1	2	1	NA	1	3	1	1	1	1	0	0	0	2	3	3	1	1	1	0.114	1	1	1
95788	92.2	3.3	1236	60.9	102.15	64.99	7.32	2	28	3	5	1	2	4.25	2	NA	2	2	2	2	2	NA	27.1	2	NA	2	2	NA	1	3	1	3	0	0	0	0	0	2	1	1	3	1	1	0.922	1	2	1
95789	14.2	0.7	4450	64.61	513.27	217.95	11.4	2	48	3	4	1	NA	3.65	2	NA	2	2	2	2	1	3	28.5	2	NA	2	2	NA	1	3	1	3	0	0	0	0	0	2	1	2	1	1	1	0.142	1	2	1
95791	32	2.9	1683	71.26	191.94	72.4	12.53	1	33	2	2	1	NA	0.25	2	NA	2	2	2	2	2	NA	35.8	2	NA	2	2	NA	4	2	1	1	0	0	0	0	0	2	1	1	2	1	1	0.32	1	1	1
95792	76.9	10	1760	72.99	155.44	95.37	10.11	1	23	3	4	5	NA	2.49	2	NA	2	2	1	1	2	NA	28.7	2	NA	2	2	NA	1	3	2	2	0	0	0	0	0	2	3	1	3	1	1	0.769	1	2	1
95793	142.5	1.3	1359	39.16	197.08	48.41	5.29	2	26	1	2	5	2	0	2	NA	2	2	2	2	2	NA	18.7	2	NA	2	1	NA	3	2	2	1	1	0	0	0	0	2	1	1	4	1	1	1.425	1	1	1
95794	100.7	1.9	1871	72.08	219.86	81.2	9.18	1	63	5	5	1	NA	3.39	2	NA	2	2	2	2	1	1	24	2	NA	3	1	NA	4	3	1	2	1	0	0	0	0	2	1	3	3	1	1	1.007	2	2	1
95798	123	8.7	1665	65.45	181.58	80.58	11.73	2	76	3	4	2	NA	1.65	1	1	2	1	2	2	2	NA	31.8	1	1	1	1	NA	1	3	2	2	1	1	1	1	0	2	1	1	4	1	1	1.23	2	2	2
95799	86.4	1.5	1315	47.01	154.5	23.8	4.25	2	25	3	4	6	2	1.63	2	NA	2	2	2	2	1	3	24.8	2	NA	2	1	NA	1	3	1	2	1	0	0	0	0	2	1	2	3	1	1	0.864	1	2	1
95802	0.7	2.9	1502	38.35	181.68	69.51	4.63	1	68	3	5	3	NA	2.43	2	NA	2	2	2	2	1	3	26.2	1	1	1	1	NA	1	3	2	2	1	1	1	0	0	2	1	2	1	1	1	0.007	2	2	2
95803	85.1	3.4	2895	106.39	256.17	134.61	12.02	1	38	3	4	1	NA	5	2	NA	2	2	2	2	2	NA	31.1	1	1	2	1	NA	1	3	1	3	1	1	0	0	0	2	1	1	3	1	1	0.851	1	2	1
95807	27.6	4.4	2289	72.19	206.16	131.87	8.7	2	34	3	5	1	2	5	2	NA	2	2	2	2	2	NA	45.5	2	NA	2	1	NA	1	3	1	3	1	0	0	0	0	2	1	1	2	1	1	0.276	1	2	1
95809	54.3	4.1	1002	25.74	198.03	16.33	3.74	2	59	2	2	4	NA	1.59	2	NA	2	2	2	2	1	3	33.1	1	1	1	2	NA	4	2	2	2	0	1	1	0	0	2	1	2	3	1	1	0.543	1	2	1
95811	10.1	3.3	3617	209.43	383.34	137.07	31.08	2	24	1	4	1	2	0.63	1	9	2	2	1	1	2	NA	17.2	2	NA	2	1	NA	3	3	1	1	1	0	0	0	0	2	3	1	1	1	1	0.101	1	1	1
95812	72.8	6.8	1586	46.03	230.03	59.51	15.82	2	63	4	4	4	NA	1.35	2	NA	2	2	1	1	2	NA	24.3	2	NA	2	1	NA	2	3	2	2	1	0	0	0	0	2	3	1	3	2	0	0.728	2	2	1
95813	128.1	5.4	2785	120.43	274.36	138.73	23.68	1	80	3	1	5	NA	1.36	2	NA	2	2	2	1	2	NA	23	2	NA	2	1	NA	1	1	2	2	1	0	0	0	0	2	2	1	4	1	1	1.281	2	2	2
95814	101.3	3.5	2730	58.91	311.24	142.87	10.03	1	45	4	5	5	NA	5	2	NA	2	2	2	2	2	NA	39.4	1	1	1	2	NA	2	3	2	3	0	1	1	0	0	2	1	1	3	1	1	1.013	1	2	1
95819	0.5	1.3	1742	29.31	141.37	60.9	3.37	1	80	3	5	1	NA	5	2	NA	2	2	2	2	1	3	35.5	2	NA	3	2	NA	1	3	1	3	0	0	0	0	0	2	1	2	1	1	1	0.005	2	2	2
95822	243.7	2.9	3282	196.29	349.64	121.17	29.01	1	66	5	5	3	NA	3.23	2	NA	2	2	2	2	2	NA	23.4	2	NA	2	2	NA	4	3	2	2	0	0	0	0	0	2	1	1	4	1	1	2.437	2	2	2
95825	27.6	0.3	1574	58.37	140.15	65.6	10.8	2	45	3	4	3	NA	1.06	1	2	2	2	1	1	2	NA	32.7	2	NA	1	2	NA	1	3	2	1	0	0	1	0	0	1	3	1	2	1	1	0.276	1	1	1
95829	90.7	5	2116	63.37	271.89	87.26	9.15	1	70	3	4	1	NA	3.55	1	1	2	2	2	1	1	1	26.7	1	1	2	1	NA	1	3	1	3	1	1	0	0	0	2	2	3	3	1	1	0.907	2	2	2
95831	107.2	0.6	1554	85.74	192.21	50.55	8.39	2	63	5	5	1	NA	5	2	NA	2	1	2	2	2	NA	32.8	1	1	1	1	NA	4	3	1	3	1	1	1	1	0	2	1	1	3	2	0	1.072	2	2	1
95833	21.6	2.8	1698	77.03	167.29	53.76	8.03	1	61	2	4	3	NA	2.32	2	NA	1	2	2	1	1	3	29.4	1	1	2	1	NA	4	3	2	2	1	1	0	0	1	2	2	2	2	1	1	0.216	2	2	1
95835	31.1	0.6	1927	82.95	192.86	91.3	10.99	2	48	2	2	3	NA	0.52	2	NA	2	2	2	2	2	NA	31	2	NA	2	1	NA	4	2	2	1	1	0	0	0	0	2	1	1	2	1	1	0.311	1	1	1
95838	13.2	5.3	1780	71.47	153.46	91.35	6.67	1	80	1	4	1	NA	1.97	1	4	1	2	2	2	2	NA	35.2	2	NA	1	1	NA	3	3	1	2	1	0	1	0	1	2	1	1	1	1	1	0.132	2	2	2
95839	38.8	10.6	2697	103.43	324.04	112.04	14.43	1	44	4	3	1	NA	2.78	2	NA	2	2	2	2	2	NA	29	2	NA	2	2	NA	2	2	1	2	0	0	0	0	0	2	1	1	2	1	1	0.388	1	2	1
95841	229.8	0	2898	160.87	356.5	90.64	8.47	1	27	1	1	1	NA	1.97	2	NA	2	2	1	1	2	NA	32.9	2	NA	2	2	NA	3	1	1	2	0	0	0	0	0	2	3	1	4	1	1	2.298	1	2	1
95843	84.1	6.5	2512	59.67	341.18	103.25	7.91	1	73	1	1	1	NA	0.91	2	NA	2	2	2	2	1	3	26.7	2	NA	2	1	NA	3	1	1	1	1	0	0	0	0	2	1	2	3	1	1	0.841	2	1	2
95844	33	5	2589	87.2	383.47	85.62	17.73	2	70	3	4	1	NA	2.46	1	1	2	2	2	1	2	NA	28.8	1	1	2	1	NA	1	3	1	2	1	1	0	0	0	2	2	1	2	2	0	0.33	2	2	2
95846	87.4	4.2	1585	47.19	179.7	77.26	6.9	1	80	4	2	1	NA	1.52	1	2	2	2	1	2	1	3	23.2	2	NA	2	2	NA	2	2	1	2	0	0	0	0	0	1	3	2	3	1	1	0.874	2	2	2
95850	13.7	0.3	1487	58.36	180.96	62.11	5.04	2	27	4	4	5	2	3.25	2	NA	2	2	1	1	2	NA	40.4	2	NA	3	2	NA	2	3	2	2	0	0	0	0	0	2	3	1	1	1	1	0.137	1	2	1
95851	35	10	2720	135.76	333.39	96.12	21.86	1	28	1	5	1	NA	1.2	2	NA	2	2	1	1	2	NA	31	2	NA	2	2	NA	3	3	1	1	0	0	0	0	0	2	3	1	2	1	1	0.35	1	1	1
95854	43.6	9.8	3208	109.1	261.36	117.99	10.58	1	28	3	5	5	NA	5	2	NA	2	2	1	1	1	2	38.8	2	NA	2	2	NA	1	3	2	3	0	0	0	0	0	2	3	3	2	1	1	0.436	1	2	1
95858	170.1	2.5	3401	97.39	552.15	95.22	12.94	1	32	5	5	1	NA	4.86	2	NA	2	2	2	2	2	NA	27.7	2	NA	2	2	NA	4	3	1	3	0	0	0	0	0	2	1	1	4	2	0	1.701	1	2	1
95862	236.7	22	1767	86.29	254.22	46.94	27.9	1	80	3	2	1	NA	1.7	1	1	2	2	2	2	1	3	19.7	1	1	2	1	NA	1	2	1	2	1	1	0	0	0	2	1	2	4	1	1	2.367	2	2	2
95864	0.9	0.9	1518	50.61	211.06	55.34	8.66	1	73	4	4	3	NA	1.62	2	NA	1	2	2	1	1	3	21.5	2	NA	2	2	NA	2	3	2	2	0	0	0	0	1	2	2	2	1	1	1	0.009	2	2	2
95865	36.8	6.8	3007	94.97	303.93	161.12	12.91	2	47	4	4	1	NA	1.63	1	1	2	2	2	1	1	3	38.2	1	2	2	2	NA	2	3	1	2	0	0	0	0	0	2	2	2	2	1	1	0.368	1	2	1
95866	6.1	2.4	1216	48.3	119.19	60.95	6.05	2	80	1	3	2	NA	2.32	1	1	2	1	1	1	1	3	26.8	1	2	2	1	NA	3	2	2	2	1	0	0	1	0	2	3	2	1	1	1	0.061	2	2	2
95867	14.9	2.9	1501	66.36	203.85	48.44	8.6	2	34	3	4	5	2	1.27	1	9	2	2	1	1	1	1	48.4	1	1	2	2	NA	1	3	2	1	0	1	0	0	0	2	3	3	1	1	1	0.149	1	1	1
95868	16	5.7	2002	59.76	280.14	77.94	9.79	1	80	3	3	6	NA	2.69	2	NA	2	2	2	2	1	3	29.3	1	1	2	1	NA	1	2	1	2	1	1	0	0	0	2	1	2	1	1	1	0.16	2	2	2
95869	167.8	13.4	3422	140.67	379.74	148.7	40.79	1	66	4	1	6	NA	1.65	1	9	2	2	2	1	1	3	26.3	2	NA	2	2	NA	2	1	1	2	0	0	0	0	0	2	2	2	4	1	1	1.678	2	2	2
95870	156.3	23.4	3546	115.81	382.25	85.26	18.93	2	20	4	3	5	2	0.74	2	NA	2	2	2	2	2	NA	36.8	2	NA	2	2	NA	2	2	2	1	0	0	0	0	0	2	1	1	4	1	1	1.563	1	1	1
95873	46.3	8.9	816	30.96	150.84	13.15	4.75	1	76	3	3	3	NA	1.22	1	1	1	2	1	1	1	3	28.1	1	1	1	1	NA	1	2	2	1	1	1	1	0	1	2	3	2	2	1	1	0.463	2	1	2
95875	23.8	2.2	2038	55	220.68	106.38	7.37	2	67	1	4	1	NA	2.11	2	NA	2	2	1	1	2	NA	35.7	1	2	2	1	NA	3	3	1	2	1	0	0	0	0	2	3	1	2	1	1	0.238	2	2	2
95880	15.1	3.9	1534	37.92	154.55	90.09	5.35	2	69	3	4	3	NA	1.81	1	1	1	2	2	2	1	3	40.1	2	NA	2	1	NA	1	3	2	2	1	0	0	0	1	2	1	2	1	1	1	0.151	2	2	2
95881	134.1	1.7	2248	45.57	192.46	104.05	7.64	2	64	1	4	4	NA	3.29	1	1	2	2	2	1	1	3	25.1	2	NA	2	1	NA	3	3	2	2	1	0	0	0	0	2	2	2	4	1	1	1.341	2	2	1
95882	39.8	4.8	4071	174.96	358.89	202.6	22.56	1	26	4	4	5	NA	5	2	NA	2	2	1	1	1	3	21.8	2	NA	2	2	NA	2	3	2	3	0	0	0	0	0	2	3	2	2	1	1	0.398	1	2	1
95883	26.1	0.3	3917	131.18	432.65	184.44	15.76	2	31	1	5	5	2	4.56	2	NA	2	2	1	1	1	2	46.7	2	NA	2	1	NA	3	3	2	3	1	0	0	0	0	2	3	3	2	1	1	0.261	1	2	1
95891	19	4.4	3524	103.92	221.27	78.11	13.53	1	56	3	4	2	NA	3.85	1	2	2	2	2	1	1	1	22.8	1	1	2	1	NA	1	3	2	3	1	1	0	0	0	1	2	3	1	1	1	0.19	1	2	1
95896	4.4	1.5	1511	89.95	130.46	69.68	6.24	2	32	4	5	5	2	2.11	2	NA	2	2	2	2	2	NA	21.1	2	NA	2	1	NA	2	3	2	2	1	0	0	0	0	2	1	1	1	1	1	0.044	1	2	1
95899	3	1.6	1485	90.36	159.94	50.93	13.98	1	62	5	5	3	NA	5	2	NA	2	2	2	2	2	NA	29.1	2	NA	2	1	NA	4	3	2	3	1	0	0	0	0	2	1	1	1	2	0	0.03	2	2	1
95900	28.8	1.8	1401	61.36	145.48	65.33	7.38	1	31	3	4	5	NA	4.56	2	NA	2	2	2	2	2	NA	29.4	2	NA	2	2	NA	1	3	2	3	0	0	0	0	0	2	1	1	2	1	1	0.288	1	2	1
95902	4.4	6.8	1777	77.1	252.08	50.65	8.54	2	61	4	2	1	NA	2.37	2	NA	2	2	2	2	2	NA	35	1	1	2	1	NA	2	2	1	2	1	1	0	0	0	2	1	1	1	1	1	0.044	2	2	1
95903	186.9	4.4	1738	75.24	207.77	68.44	11.12	1	21	1	3	5	NA	1.29	2	NA	2	2	1	1	2	NA	26.5	2	NA	2	1	NA	3	2	2	1	1	0	0	0	0	2	3	1	4	1	1	1.869	1	1	1
95904	51.9	3.7	1954	88.44	121.65	104.36	13.41	2	53	5	5	3	NA	5	2	NA	2	2	2	2	2	NA	23.9	2	NA	2	1	NA	4	3	2	3	1	0	0	0	0	2	1	1	3	1	1	0.519	1	2	1
95908	62.7	0.8	1653	75.33	172.7	75.67	7.65	1	69	2	3	1	NA	3.37	1	9	2	2	1	1	1	3	31.2	1	2	2	1	NA	4	2	1	2	1	0	0	0	0	2	3	2	3	1	1	0.627	2	2	2
95910	3.4	4.3	2762	108.22	307.55	122.62	15.16	1	50	5	4	1	NA	1.54	2	NA	2	2	2	1	1	1	27.7	2	NA	2	2	NA	4	3	1	2	0	0	0	0	0	2	2	3	1	1	1	0.034	1	2	1
95911	63.9	3.4	1747	96.98	202.67	63.68	11.38	2	38	1	1	6	2	1.39	2	NA	2	2	2	1	2	NA	25.6	2	NA	2	1	NA	3	1	1	2	1	0	0	0	0	2	2	1	3	1	1	0.639	1	2	1
95912	3.8	0.1	1630	68.75	62.31	59.18	5.22	1	50	3	4	6	NA	5	2	NA	2	2	2	2	2	NA	27.1	2	NA	2	2	NA	1	3	1	3	0	0	0	0	0	2	1	1	1	1	1	0.038	1	2	1
95913	94	2.9	966	34.19	146.64	22.15	8.11	2	80	3	5	1	NA	5	1	1	2	2	2	2	2	NA	20.4	2	NA	2	1	NA	1	3	1	3	1	0	0	0	0	2	1	1	3	1	1	0.94	2	2	2
95914	59.4	0.6	2653	73.88	295.98	135.06	6.55	2	47	3	3	1	NA	2.77	1	4	2	2	2	1	1	3	49	1	1	2	1	NA	1	2	1	2	1	1	0	0	0	2	2	2	3	1	1	0.594	1	2	1
95915	21	3	1744	55.11	232.16	58.77	10.21	1	57	3	4	3	NA	4.48	2	NA	1	2	1	1	1	3	35.2	2	NA	2	1	NA	1	3	2	3	1	0	0	0	1	2	3	2	2	1	1	0.21	1	2	1
95917	2.4	6.1	2060	67.71	235.38	94.26	8.51	2	74	5	4	1	NA	3.13	1	2	2	2	2	2	1	3	35.4	1	1	2	2	NA	4	3	1	2	0	1	0	0	0	1	1	2	1	1	1	0.024	2	2	2
95919	44.2	4.6	2531	104.04	236.9	130.75	15.36	1	47	3	4	1	NA	0.63	2	NA	2	1	1	1	1	3	47.7	1	1	2	1	NA	1	3	1	1	1	1	0	1	0	2	3	2	2	1	1	0.442	1	1	1
95922	40.4	5.6	3346	121.67	282.64	157.38	14.25	1	25	3	3	6	NA	3.31	2	NA	2	2	1	2	1	3	27.4	2	NA	2	2	NA	1	2	1	2	0	0	0	0	0	2	3	2	2	1	1	0.404	1	2	1
95924	56.5	5.5	2305	99.35	248.6	105.72	9.69	2	65	4	4	1	NA	3.08	9	NA	2	2	1	1	2	NA	36.9	2	NA	2	2	NA	2	3	1	2	0	0	0	0	0	NA	3	1	3	1	1	0.565	2	2	2
95931	71.2	4.3	1443	46.79	173.42	65.54	5.74	2	69	3	3	2	NA	1.72	1	1	2	2	2	1	2	NA	36.1	1	1	2	1	NA	1	2	2	2	1	1	0	0	0	2	2	1	3	1	1	0.712	2	2	2
95939	27	6.8	1990	113.94	223.91	73.2	19.61	1	76	3	4	1	NA	4.01	1	2	2	2	1	1	2	NA	32.9	1	1	2	2	NA	1	3	1	3	0	1	0	0	0	1	3	1	2	1	1	0.27	2	2	2
95944	176	0.7	2688	93.95	325.89	118.34	10.28	1	54	5	4	1	NA	2.94	1	4	2	1	1	1	1	3	42.8	1	1	1	1	NA	4	3	1	2	1	1	1	1	0	2	3	2	4	1	1	1.76	1	2	1
95945	11.5	5	2047	58.85	278.39	80.44	10.23	2	70	3	4	3	NA	1.2	1	1	2	2	2	2	2	NA	29.3	1	2	2	1	NA	1	3	2	1	1	0	0	0	0	2	1	1	1	1	1	0.115	2	1	2
95950	217.5	7.6	2900	61.26	348.45	114.83	18.84	1	45	3	4	3	NA	1.78	1	1	2	2	2	1	1	1	22.8	2	NA	2	2	NA	1	3	2	2	0	0	0	0	0	2	2	3	4	1	1	2.175	1	2	1
95951	11.5	8.2	1578	50.39	200.41	63.21	13.31	1	24	3	3	5	NA	2.61	2	NA	2	2	1	1	2	NA	24.1	2	NA	2	2	NA	1	2	2	2	0	0	0	0	0	2	3	1	1	1	1	0.115	1	2	1
95952	100.9	1.7	1369	48.41	195.98	46.18	5.97	1	68	3	5	1	NA	5	2	NA	2	2	1	1	1	2	27.9	2	NA	2	2	NA	1	3	1	3	0	0	0	0	0	2	3	3	3	1	1	1.009	2	2	2
95955	8	0.9	1331	46.37	126.18	71.71	6.73	2	22	3	3	5	2	1.47	2	NA	2	2	2	1	2	NA	38	2	NA	2	2	NA	1	2	2	2	0	0	0	0	0	2	2	1	1	1	1	0.08	1	2	1
95962	38.7	1.2	3749	103.4	549.49	132.35	12.83	1	32	3	4	1	NA	3.67	2	NA	2	2	2	1	1	3	57.7	2	NA	2	2	NA	1	3	1	3	0	0	0	0	0	2	2	2	2	1	1	0.387	1	2	1
95964	106	2.6	1383	68.9	143.33	60.85	13.63	2	80	3	3	1	NA	2.46	1	1	2	2	2	1	2	NA	26.9	2	NA	2	1	NA	1	2	1	2	1	0	0	0	0	2	2	1	3	1	1	1.06	2	2	2
95966	188.6	3.8	2521	72.79	348.67	96.45	10.4	1	66	3	5	1	NA	5	1	1	2	2	2	2	2	NA	32.3	1	1	2	1	NA	1	3	1	3	1	1	0	0	0	2	1	1	4	1	1	1.886	2	2	2
95968	85.4	2	475	14.96	73.46	13.67	1.91	2	49	5	5	5	NA	1.67	2	NA	2	2	2	2	1	3	20.2	2	NA	2	2	NA	4	3	2	2	0	0	0	0	0	2	1	2	3	1	1	0.854	1	2	1
95969	174	7.4	3965	92.28	579.47	147.86	14.79	1	48	3	4	1	NA	1.49	2	NA	2	2	2	2	2	NA	37.6	1	1	2	2	NA	1	3	1	2	0	1	0	0	0	2	1	1	4	1	1	1.74	1	2	1
95971	40.4	4.1	3054	95.06	447.26	101.92	11.31	2	71	1	4	2	NA	3.13	2	NA	2	2	2	2	2	NA	48	1	1	2	2	NA	3	3	2	2	0	1	0	0	0	2	1	1	2	1	1	0.404	2	2	2
95973	144	3.2	2442	75.59	345.52	84.98	9.66	2	21	2	2	6	2	1.39	2	NA	2	2	1	2	2	NA	25.4	2	NA	2	2	NA	4	2	1	2	0	0	0	0	0	2	3	1	4	1	1	1.44	1	2	1
95978	21.9	0.1	218	3.84	23.69	12.5	0.4	1	57	5	3	1	NA	0.06	1	2	2	2	2	2	2	NA	21.7	1	1	1	2	NA	4	2	1	1	0	1	1	0	0	1	1	1	2	2	0	0.219	1	1	1
95981	129.2	2.6	1533	89.19	195.05	45.69	7.42	1	69	5	2	1	NA	1.5	2	NA	1	2	2	2	2	NA	27.2	2	NA	1	1	NA	4	2	1	2	1	0	1	0	1	2	1	1	4	2	0	1.292	2	2	2
95983	52	4.1	1779	60.07	179.54	94.16	6.83	2	78	3	3	2	NA	3.05	2	NA	2	2	2	2	2	NA	33.8	1	1	2	1	NA	1	2	2	2	1	1	0	0	0	2	1	1	3	1	1	0.52	2	2	2
95985	62.8	0.5	2054	77.58	214.05	98.5	10.28	1	62	3	4	1	NA	3.52	1	9	2	1	2	2	2	NA	24.1	2	NA	1	1	NA	1	3	1	3	1	0	1	1	0	2	1	1	3	1	1	0.628	2	2	1
95988	127.1	1.8	1567	44.47	177.75	77.16	8.32	1	80	3	1	1	NA	1.91	2	NA	2	1	2	2	2	NA	35.6	2	NA	2	2	NA	1	1	1	2	0	0	0	1	0	2	1	1	4	1	1	1.271	2	2	2
95990	146.4	5.5	2529	90.83	258.97	120.06	12.02	2	28	3	4	1	2	3.28	2	NA	2	2	2	2	1	3	21.3	2	NA	2	1	NA	1	3	1	2	1	0	0	0	0	2	1	2	4	1	1	1.464	1	2	1
95991	2.1	7.3	1450	69.38	151.61	27.56	5.73	1	43	5	4	1	NA	1.67	2	NA	2	2	2	2	2	NA	27.3	2	NA	2	2	NA	4	3	1	2	0	0	0	0	0	2	1	1	1	1	1	0.021	1	2	1
95992	42.1	0.5	1554	30.76	201.78	72.04	5.18	2	79	3	4	2	NA	1.07	1	1	2	2	2	1	1	3	31.9	2	NA	1	1	NA	1	3	2	1	1	0	1	0	0	2	2	2	2	1	1	0.421	2	1	2
95993	134.9	0.1	2802	58.38	350.9	131.36	6.69	2	80	3	4	2	NA	0.6	2	NA	2	2	2	2	2	NA	24.9	1	1	2	2	NA	1	3	2	1	0	1	0	0	0	2	1	1	4	2	0	1.349	2	1	2
95996	34.3	0.1	2272	62.24	273.94	93.81	8.83	2	42	4	3	1	2	1.33	2	NA	2	2	2	2	2	NA	39.2	2	NA	2	2	NA	2	2	1	2	0	0	0	0	0	2	1	1	2	1	1	0.343	1	2	1
96000	14.3	3.4	3760	224.95	321.69	168.53	36.68	1	29	4	3	6	NA	1.05	2	NA	2	2	2	1	1	1	18.8	2	NA	2	2	NA	2	2	1	1	0	0	0	0	0	2	2	3	1	1	1	0.143	1	1	1
96003	13.1	6.6	1402	48.34	161.35	64.78	5.97	2	49	1	2	1	NA	1.02	1	2	2	2	1	1	2	NA	31.6	1	1	2	2	NA	3	2	1	1	0	1	0	0	0	1	3	1	1	1	1	0.131	1	1	1
96008	20.3	6.4	2040	78.06	154.77	100.77	10.3	1	52	4	4	4	NA	5	2	NA	2	2	1	2	1	3	29.5	2	NA	2	2	NA	2	3	2	3	0	0	0	0	0	2	3	2	2	1	1	0.203	1	2	1
96010	66.8	3.6	2590	104.75	343.71	76.72	8.6	1	64	4	4	5	NA	0.73	2	NA	2	2	2	2	1	1	19.4	2	NA	2	2	NA	2	3	2	1	0	0	0	0	0	2	1	3	3	1	1	0.668	2	1	1
96011	14.8	7.9	2075	102.61	246.73	76.59	8.84	2	32	1	3	1	2	0.61	1	2	2	2	1	1	2	NA	24.2	2	NA	2	1	NA	3	2	1	1	1	0	0	0	0	1	3	1	1	1	1	0.148	1	1	1
96014	46.9	6.4	3030	129.76	304.81	123.73	14.23	2	36	5	5	3	2	5	2	NA	2	2	2	2	2	NA	17.9	2	NA	2	2	NA	4	3	2	3	0	0	0	0	0	2	1	1	2	1	1	0.469	1	2	1
96016	15.5	5.5	2239	69.31	239.18	114.21	15.45	1	80	3	4	2	NA	0.09	1	1	2	1	2	2	1	3	28	1	1	1	1	NA	1	3	2	1	1	1	1	1	0	2	1	2	1	1	1	0.155	2	1	2
96017	29.5	6.4	2628	78.13	384.49	76.42	11.96	1	64	2	5	1	NA	4.1	1	9	2	2	1	1	1	3	24.3	2	NA	2	1	NA	4	3	1	3	1	0	0	0	0	2	3	2	2	1	1	0.295	2	2	1
96020	26.3	5.8	1630	74.62	173.49	73.37	5.9	2	80	3	5	1	NA	2.43	1	9	2	2	2	2	2	NA	28	2	NA	2	1	NA	1	3	1	2	1	0	0	0	0	2	1	1	2	1	1	0.263	2	2	2
96022	529	0	1349	33.67	274.57	14.47	4.83	1	56	1	3	6	NA	4.45	2	NA	2	2	2	2	2	NA	28.8	2	NA	2	2	NA	3	2	1	3	0	0	0	0	0	2	1	1	4	1	1	5.29	1	2	1
96023	9.1	5.1	1288	64.32	162.81	43.45	10.59	2	73	1	2	1	NA	1.68	1	1	2	2	2	2	2	NA	31.1	2	NA	2	1	NA	3	2	1	2	1	0	0	0	0	2	1	1	1	1	1	0.091	2	2	2
96027	0.6	0.4	722	24.2	91.65	28.93	2.27	2	80	3	5	2	NA	4.12	2	NA	2	2	2	1	1	3	27.7	2	NA	2	1	NA	1	3	2	3	1	0	0	0	0	2	2	2	1	1	1	0.006	2	2	2
96029	23.5	3.1	1838	56.34	199.58	95.63	6.27	1	31	5	5	1	NA	2.43	2	NA	2	2	2	2	1	3	29.6	2	NA	2	2	NA	4	3	1	2	0	0	0	0	0	2	1	2	2	1	1	0.235	1	2	1
96030	5.1	4.4	1134	52.52	167.2	28.5	8.12	1	59	4	2	3	NA	1.06	2	NA	2	2	2	2	1	3	26.1	2	NA	2	2	NA	2	2	2	1	0	0	0	0	0	2	1	2	1	1	1	0.051	1	1	1
96031	203.8	7.1	1700	105.73	137.08	81.49	16.42	2	24	2	4	1	2	2.43	2	NA	2	2	2	1	2	NA	23.4	2	NA	2	2	NA	4	3	1	2	0	0	0	0	0	2	2	1	4	1	1	2.038	1	2	1
96033	74.4	0	530	5.9	76.4	25.69	0.9	2	60	4	4	2	NA	0.73	1	9	2	2	2	1	1	1	34.7	1	1	2	2	NA	2	3	2	1	0	1	0	0	0	2	2	3	3	1	1	0.744	2	1	1
96034	313.9	2.9	4402	172.44	422.96	222.65	19.7	1	57	3	5	1	NA	1.96	2	NA	2	2	1	1	1	3	25.4	2	NA	2	1	NA	1	3	1	2	1	0	0	0	0	2	3	2	4	1	1	3.139	1	2	1
96037	21	0.9	1829	42.53	306.09	50.29	4.1	1	60	3	4	5	NA	0.69	2	NA	1	1	2	2	1	3	41.4	1	1	1	1	NA	1	3	2	1	1	1	1	1	1	2	1	2	2	1	1	0.21	2	1	1
96038	137.2	2.2	1340	61.87	143.46	60.23	7.85	2	55	5	5	1	NA	5	1	2	2	2	2	2	2	NA	22.4	2	NA	1	1	NA	4	3	1	3	1	0	1	0	0	1	1	1	4	2	0	1.372	1	2	1
96041	4.3	2.2	2033	87.27	202.77	97.24	5.93	1	80	4	3	4	NA	0.99	1	4	1	2	2	2	1	3	21.8	1	1	1	1	NA	2	2	2	1	1	1	1	0	1	2	1	2	1	1	1	0.043	2	1	2
96044	94.4	1.5	2724	75.56	322.94	127.37	10.03	2	61	4	5	1	NA	3.69	2	NA	2	2	2	2	2	NA	42.8	1	1	2	1	NA	2	3	1	3	1	1	0	0	0	2	1	1	3	1	1	0.944	2	2	1
96048	87.1	5.3	1907	66.23	290.95	54.08	8.3	1	47	2	1	6	NA	0.29	1	9	2	2	1	1	1	1	27.5	1	1	2	2	NA	4	1	1	1	0	1	0	0	0	2	3	3	3	1	1	0.871	1	1	1
96049	78.3	0.2	881	39.26	128.33	25.82	4.23	1	69	2	4	1	NA	1.4	2	NA	2	2	1	1	1	3	29.2	1	1	2	2	NA	4	3	1	2	0	1	0	0	0	2	3	2	3	1	1	0.783	2	2	2
96050	157.9	4.1	2056	200.88	169.35	68.14	20.13	2	46	3	5	1	NA	3.1	2	NA	2	2	2	1	2	NA	31.2	1	1	2	1	NA	1	3	1	2	1	1	0	0	0	2	2	1	4	1	1	1.579	1	2	1
96056	283	6	3680	166.27	354.17	173.44	24.62	1	20	1	4	5	NA	0.67	2	NA	2	2	2	2	2	NA	24.4	2	NA	2	1	NA	3	3	2	1	1	0	0	0	0	2	1	1	4	1	1	2.83	1	1	1
96061	55.1	2.4	2906	120.03	383.04	102.03	19.66	1	67	3	4	1	NA	5	1	9	2	2	2	1	1	1	26.8	2	NA	1	2	NA	1	3	1	3	0	0	1	0	0	2	2	3	3	1	1	0.551	2	2	2
96063	30.5	14.8	2847	122	203.11	97.92	10.34	2	27	5	4	5	2	0.58	2	NA	2	2	2	1	1	1	20	2	NA	2	1	NA	4	3	2	1	1	0	0	0	0	2	2	3	2	1	1	0.305	1	1	1
96064	26.2	3.7	1897	60.34	215.34	98.03	14.8	1	49	5	5	4	NA	5	2	NA	2	2	2	2	1	3	24.8	2	NA	2	2	NA	4	3	2	3	0	0	0	0	0	2	1	2	2	1	1	0.262	1	2	1
96066	78.6	7.5	8241	238.22	638.98	277.95	18.82	1	52	5	3	1	NA	0.33	2	NA	2	2	1	2	1	1	21.5	1	1	2	2	NA	4	2	1	1	0	1	0	0	0	2	3	3	3	1	1	0.786	1	1	1
96067	104.6	1.4	1876	69.22	195.22	91.94	9.36	2	42	3	4	1	2	1.08	1	2	2	2	2	2	1	3	56.6	2	NA	2	1	NA	1	3	1	1	1	0	0	0	0	1	1	2	3	1	1	1.046	1	1	1
96070	59.1	5.3	2322	69.99	284.9	101.32	8.22	1	45	5	5	1	NA	5	2	NA	2	2	2	2	2	NA	24.8	2	NA	1	2	NA	4	3	1	3	0	0	1	0	0	2	1	1	3	1	1	0.591	1	2	1
96074	45.8	0.6	1233	40.78	122.11	57.61	6.81	2	34	3	5	1	2	4.78	2	NA	2	2	2	1	1	3	38.1	2	NA	2	2	NA	1	3	1	3	0	0	0	0	0	2	2	2	2	1	1	0.458	1	2	1
96079	139	0.7	1704	106.5	215.8	50.24	17.1	1	52	1	2	5	NA	0.47	2	NA	2	2	1	1	2	NA	33.1	2	NA	2	2	NA	3	2	2	1	0	0	0	0	0	2	3	1	4	1	1	1.39	1	1	1
96082	51.7	11.1	3937	122.84	475.8	176.7	15.2	1	37	3	5	1	NA	3.56	2	NA	2	2	2	2	2	NA	33.5	2	NA	2	1	NA	1	3	1	3	1	0	0	0	0	2	1	1	3	1	1	0.517	1	2	1
96084	21.6	7.5	2584	94.44	254.24	121.61	12.28	2	34	4	3	5	2	1.65	2	NA	2	2	2	2	2	NA	54.6	2	NA	2	1	NA	2	2	2	2	1	0	0	0	0	2	1	1	2	1	1	0.216	1	2	1
96085	43.7	1.5	3066	77.27	341.8	161.71	7.33	1	25	3	2	1	NA	0.51	2	NA	2	2	1	2	2	NA	31.4	2	NA	2	2	NA	1	2	1	1	0	0	0	0	0	2	3	1	2	1	1	0.437	1	1	1
96086	18.6	3.9	1099	21.72	182.59	34.17	3.12	1	65	3	3	1	NA	3.08	1	1	1	2	1	1	1	3	37.1	1	1	2	2	NA	1	2	1	2	0	1	0	0	1	2	3	2	1	1	1	0.186	2	2	2
96087	107.4	6.7	1709	85.08	173.46	66.3	7.64	1	68	2	5	1	NA	2.89	1	9	2	1	2	1	2	NA	24.9	2	NA	2	1	NA	4	3	1	2	1	0	0	1	0	2	2	1	3	1	1	1.074	2	2	2
96089	31.7	5.1	1910	52.64	248.82	81.19	7.58	1	76	3	4	1	NA	3.41	2	NA	1	2	2	2	1	3	30.9	1	1	1	1	NA	1	3	1	2	1	1	1	0	1	2	1	2	2	1	1	0.317	2	2	2
96090	34.1	4.9	2724	60.02	287.82	64.37	4.66	1	63	3	5	3	NA	0.3	2	NA	2	2	2	1	1	1	32.9	1	2	2	1	NA	1	3	2	1	1	0	0	0	0	2	2	3	2	1	1	0.341	2	1	1
96091	70.7	0.5	1224	22.78	217.58	34.96	3.95	2	54	2	3	5	NA	1.83	2	NA	2	2	2	2	2	NA	33.2	2	NA	2	1	NA	4	2	2	2	1	0	0	0	0	2	1	1	3	1	1	0.707	1	2	1
96092	296.4	11	11710	440.73	1120.01	536.1	46.69	1	22	2	3	5	NA	0.52	2	NA	2	2	2	2	2	NA	19	2	NA	2	1	NA	4	2	2	1	1	0	0	0	0	2	1	1	4	1	1	2.964	1	1	1
96093	166.9	0	493	8.84	83.3	15.36	1.6	2	20	3	3	6	2	0.21	2	NA	2	2	1	1	2	NA	39	2	NA	2	1	NA	1	2	1	1	1	0	0	0	0	2	3	1	4	1	1	1.669	1	1	1
96096	91.3	1.2	3505	121.03	302.77	143.41	17.82	1	52	3	4	4	NA	0.23	2	NA	2	2	1	1	1	2	34.4	2	NA	2	1	NA	1	3	2	1	1	0	0	0	0	2	3	3	3	1	1	0.913	1	1	1
96097	91.5	7.4	3028	73.35	474.34	98.7	15.46	1	58	3	2	1	NA	0	1	2	2	2	1	1	1	1	26.2	2	NA	2	2	NA	1	2	1	1	0	0	0	0	0	1	3	3	3	1	1	0.915	1	1	1
96101	58.8	8.2	2239	70.21	268.94	102.37	11.12	1	52	5	1	1	NA	1.9	1	1	2	2	2	2	2	NA	NA	2	NA	2	1	NA	4	1	1	2	1	0	0	0	0	2	1	1	3	2	0	0.588	1	2	1
96108	188.6	3.6	871	32.76	127.81	30.07	5.06	2	47	1	3	1	NA	1.38	2	NA	2	2	2	1	2	NA	37.6	1	1	2	1	NA	3	2	1	2	1	1	0	0	0	2	2	1	4	1	1	1.886	1	2	1
96112	101.1	2.3	3322	89.19	428.87	144.95	14.32	1	73	3	4	2	NA	1.49	2	NA	2	2	2	2	1	3	40.2	2	NA	2	2	NA	1	3	2	2	0	0	0	0	0	2	1	2	3	1	1	1.011	2	2	2
96117	21.9	1.7	1298	66.93	144.24	49.88	6.64	1	68	2	4	1	NA	5	2	NA	2	2	2	2	2	NA	26.4	1	2	2	1	NA	4	3	1	3	1	0	0	0	0	2	1	1	2	1	1	0.219	2	2	2
96121	56.9	0.1	1372	59.1	170.65	53.97	10.61	2	65	3	5	1	NA	2.92	2	NA	2	2	2	1	2	NA	31.3	2	NA	2	1	NA	1	3	1	2	1	0	0	0	0	2	2	1	3	1	1	0.569	2	2	2
96123	146.3	3.1	1188	58.82	120.63	54.95	9.74	2	35	1	5	1	2	4.34	2	NA	2	2	2	1	2	NA	36	2	NA	2	1	NA	3	3	1	3	1	0	0	0	0	2	2	1	4	1	1	1.463	1	2	1
96124	46	2.3	1032	46.64	101.98	51.22	8.21	2	52	5	3	3	NA	0.08	2	NA	2	2	2	2	2	NA	27.5	2	NA	1	1	NA	4	2	2	1	1	0	1	0	0	2	1	1	2	1	1	0.46	1	1	1
96125	126.8	1.3	1944	84.63	230.71	80.27	15.99	2	28	3	5	5	2	3.69	2	NA	2	2	2	2	2	NA	22.2	2	NA	2	1	NA	1	3	2	3	1	0	0	0	0	2	1	1	4	1	1	1.268	1	2	1
96130	0.7	10.3	1256	69.69	135.69	48.5	11.15	1	61	5	2	6	NA	0.79	2	NA	2	2	2	2	2	NA	26.7	2	NA	2	1	NA	4	2	1	1	1	0	0	0	0	2	1	1	1	2	0	0.007	2	1	1
96133	16.7	1	1651	48.68	157.01	91.9	3.74	1	32	4	4	6	NA	2.11	2	NA	2	2	2	2	2	NA	45	2	NA	2	1	NA	2	3	1	2	1	0	0	0	0	2	1	1	1	1	1	0.167	1	2	1
96134	42.6	3.9	1188	36.92	196.85	31.68	5.19	2	65	5	5	1	NA	5	1	1	2	2	2	2	2	NA	26.8	1	1	1	1	NA	4	3	1	3	1	1	1	0	0	2	1	1	2	1	1	0.426	2	2	2
96135	11.2	4.5	1222	42.32	155.19	49.65	4.47	2	73	4	3	1	NA	4.4	1	2	1	2	2	1	2	NA	39.1	1	1	2	1	NA	2	2	1	3	1	1	0	0	1	1	2	1	1	2	0	0.112	2	2	2
96137	22.2	3.3	1391	51.83	149.14	67.93	6.65	2	48	3	4	4	NA	0.53	1	1	2	2	2	2	1	1	36.6	1	1	1	1	NA	1	3	2	1	1	1	1	0	0	2	1	3	2	1	1	0.222	1	1	1
96138	42.1	1	2395	102.16	210.62	126.62	11.29	1	34	3	3	5	NA	1.78	2	NA	2	2	2	1	2	NA	31.1	2	NA	2	1	NA	1	2	2	2	1	0	0	0	0	2	2	1	2	2	0	0.421	1	2	1
96141	151.8	3.3	2103	76.78	245.13	94.93	7	1	60	2	4	1	NA	5	2	NA	2	2	2	2	1	3	28.8	2	NA	2	1	NA	4	3	1	3	1	0	0	0	0	2	1	2	4	1	1	1.518	2	2	1
96143	23.2	6.6	3410	80.39	497.97	130.74	12.94	1	55	5	5	1	NA	4.62	2	NA	2	2	2	2	2	NA	30.4	1	2	3	2	NA	4	3	1	3	0	0	0	0	0	2	1	1	2	2	0	0.232	1	2	1
96145	157.1	3.5	2603	101.28	237.93	123.53	13.8	2	78	3	5	1	NA	5	1	1	2	2	2	2	2	NA	36.6	2	NA	2	1	NA	1	3	1	3	1	0	0	0	0	2	1	1	4	1	1	1.571	2	2	2
96147	23.5	2.8	2977	101.39	285.63	161.5	8.3	1	31	3	4	5	NA	4.61	2	NA	2	2	1	1	2	NA	NA	2	NA	2	2	NA	1	3	2	3	0	0	0	0	0	2	3	1	2	1	1	0.235	1	2	1
96149	142.7	0.5	1462	34.01	233.11	47.59	3.95	2	63	5	5	1	NA	5	2	NA	2	2	2	2	1	2	26.2	2	NA	1	1	NA	4	3	1	3	1	0	1	0	0	2	1	3	4	1	1	1.427	2	2	1
96150	14.2	7.6	1810	66.6	138.32	67.16	9.24	1	23	3	4	5	NA	1.66	2	NA	2	2	2	1	2	NA	17.7	2	NA	2	1	NA	1	3	2	2	1	0	0	0	0	2	2	1	1	1	1	0.142	1	2	1
96151	32.2	1.2	1738	49.34	210.09	81.21	8.03	1	57	3	5	1	NA	5	2	NA	2	2	2	2	2	NA	29.1	1	1	3	1	NA	1	3	1	3	1	1	0	0	0	2	1	1	2	1	1	0.322	1	2	1
96158	31.5	13.3	1479	79.09	144.14	65.62	17.87	1	26	4	3	5	NA	2.02	2	NA	2	2	2	2	1	2	41.1	2	NA	2	2	NA	2	2	2	2	0	0	0	0	0	2	1	3	2	1	1	0.315	1	2	1
96159	3.1	0	113	2.89	22.33	1.97	0.27	2	61	4	3	3	NA	0.28	1	3	2	2	2	1	2	NA	45.8	1	1	2	2	NA	2	2	2	1	0	1	0	0	0	2	2	1	1	2	0	0.031	2	1	1
96160	119.5	0.1	1299	47.56	185.25	46.84	7.86	2	58	1	5	6	NA	4.86	1	1	2	2	2	1	2	NA	23.7	2	NA	2	1	NA	3	3	1	3	1	0	0	0	0	2	2	1	4	1	1	1.195	1	2	1
96162	125.7	1.2	2077	52.98	297.56	76.98	8.99	2	60	2	1	3	NA	1.06	2	NA	2	2	2	2	2	NA	34.3	2	NA	2	1	NA	4	1	2	1	1	0	0	0	0	2	1	1	4	1	1	1.257	2	1	1
96163	228.3	2	1428	27.75	259.64	37.28	4.11	2	35	5	2	1	2	4.43	2	NA	2	2	2	2	2	NA	33.2	2	NA	2	2	NA	4	2	1	3	0	0	0	0	0	2	1	1	4	1	1	2.283	1	2	1
96164	24.7	10	2026	76.92	264.41	77.36	11.42	2	64	5	5	1	NA	5	2	NA	2	2	2	2	2	NA	25.8	2	NA	1	1	NA	4	3	1	3	1	0	1	0	0	2	1	1	2	2	0	0.247	2	2	1
96165	164.2	1.8	693	25.6	108.61	18.04	3.61	2	64	5	1	1	NA	0.76	1	4	2	2	2	2	2	NA	29.8	1	2	2	2	NA	4	1	1	1	0	0	0	0	0	2	1	1	4	2	0	1.642	2	1	1
96169	11.8	4.4	1463	58.83	120.77	83.18	7.76	2	63	4	2	1	NA	0.76	1	4	2	2	2	2	1	1	26.3	1	1	1	1	NA	2	2	1	1	1	1	1	0	0	2	1	3	1	1	1	0.118	2	1	1
96171	0.2	0.3	636	22.78	90.85	20.46	2.92	2	80	3	4	2	NA	1.58	2	NA	2	2	2	2	2	NA	30	2	NA	2	2	NA	1	3	2	2	0	0	0	0	0	2	1	1	1	1	1	0.002	2	2	2
96172	161.9	2.8	2446	77.15	255.77	98.24	13.66	2	80	3	5	5	NA	3.48	2	NA	2	2	2	2	1	3	27.5	2	NA	2	1	NA	1	3	2	2	1	0	0	0	0	2	1	2	4	1	1	1.619	2	2	2
96175	100.3	0.8	2174	83.34	213.02	77.95	14.06	1	39	4	2	6	NA	1.65	2	NA	2	2	1	1	1	1	33.4	1	1	2	1	NA	2	2	1	2	1	1	0	0	0	2	3	3	3	1	1	1.003	1	2	1
96178	169.3	1.6	1803	39.36	170.56	74.73	7.73	1	63	4	5	1	NA	5	2	NA	2	2	2	2	2	NA	26.3	1	1	2	1	NA	2	3	1	3	1	1	0	0	0	2	1	1	4	1	1	1.693	2	2	1
96179	95.2	3.7	2202	83.57	160.34	91.43	13.63	1	64	3	3	1	NA	5	2	NA	1	2	2	1	1	3	28.6	2	NA	2	2	NA	1	2	1	3	0	0	0	0	1	2	2	2	3	1	1	0.952	2	2	1
96181	53	5.8	1670	56.19	161.94	91.64	12.49	1	74	3	3	3	NA	0.62	2	NA	2	2	2	2	1	3	31.9	2	NA	1	1	NA	1	2	2	1	1	0	1	0	0	2	1	2	3	1	1	0.53	2	1	2
96184	218.2	5.1	1889	103.66	224.77	71.71	34.43	1	80	3	4	1	NA	0.73	1	2	1	1	2	2	2	NA	24.6	1	1	2	2	NA	1	3	1	1	0	1	0	1	1	1	1	1	4	2	0	2.182	2	1	2
96185	54.5	1.9	4089	94.83	537.51	165.94	7.56	2	75	3	4	1	NA	2.79	1	1	2	2	1	1	2	NA	35.2	1	2	1	1	NA	1	3	1	2	1	0	1	0	0	2	3	1	3	1	1	0.545	2	2	2
96186	65.8	1.4	2718	68.66	406.9	93.4	10.14	1	45	4	5	1	NA	3.4	1	1	2	2	1	1	2	NA	40	2	NA	3	1	NA	2	3	1	2	1	0	0	0	0	2	3	1	3	1	1	0.658	1	2	1
96188	33.4	6.6	3058	98.12	397.51	122.96	11.69	2	55	4	5	1	NA	3.79	2	NA	2	2	2	2	2	NA	32.2	1	1	2	1	NA	2	3	1	3	1	1	0	0	0	2	1	1	2	1	1	0.334	1	2	1
96189	142.4	5	2732	190.02	100.74	173.74	34.9	1	50	5	3	1	NA	3.49	2	NA	2	2	2	1	1	3	43.7	1	1	1	1	NA	4	2	1	2	1	1	1	0	0	2	2	2	4	1	1	1.424	1	2	1
96190	170	2.2	3017	125.28	325.41	151.77	16.96	1	54	5	5	1	NA	5	2	NA	2	2	2	2	2	NA	22.8	2	NA	2	1	NA	4	3	1	3	1	0	0	0	0	2	1	1	4	1	1	1.7	1	2	1
96195	9	2.5	2000	130.21	231.73	62.94	22.35	1	80	3	5	1	NA	1.7	2	NA	2	2	2	2	2	NA	34.6	1	1	1	1	NA	1	3	1	2	1	1	1	0	0	2	1	1	1	2	0	0.09	2	2	2
96196	152.6	12.7	1110	83.54	108.72	37.46	11.53	2	34	3	1	4	2	0.89	2	NA	2	2	1	1	2	NA	59.1	2	NA	2	2	NA	1	1	2	1	0	0	0	0	0	2	3	1	4	1	1	1.526	1	1	1
96198	104.5	0.5	3587	102.87	493.52	135.14	11.85	2	29	4	5	5	2	0.73	2	NA	2	2	2	2	2	NA	19.7	2	NA	2	2	NA	2	3	2	1	0	0	0	0	0	2	1	1	3	1	1	1.045	1	1	1
96205	59.1	24.2	2151	71.44	208.05	100.12	4.57	1	52	4	3	6	NA	2.62	2	NA	2	2	2	2	2	NA	26.1	2	NA	2	1	NA	2	2	1	2	1	0	0	0	0	2	1	1	3	1	1	0.591	1	2	1
96210	69.9	3.6	3971	117.36	462.85	187.2	12.55	1	80	3	4	2	NA	1.81	2	NA	2	2	1	1	2	NA	30	2	NA	1	1	NA	1	3	2	2	1	0	1	0	0	2	3	1	3	1	1	0.699	2	2	2
96216	3.8	0	1140	21.86	184.08	7.75	2.65	2	56	4	5	3	NA	5	2	NA	2	2	2	1	2	NA	26.8	2	NA	2	1	NA	2	3	2	3	1	0	0	0	0	2	2	1	1	1	1	0.038	1	2	1
96217	53.3	2.9	2171	80.44	241.26	103.71	9.89	1	71	3	4	1	NA	2.83	1	9	1	1	2	2	1	3	34	2	NA	2	1	NA	1	3	1	2	1	0	0	1	1	2	1	2	3	1	1	0.533	2	2	2
96219	23.5	2.8	2172	63.34	207.66	82.93	5.39	2	41	4	4	1	2	2.02	1	2	2	2	2	2	2	NA	42.2	1	1	2	2	NA	2	3	1	2	0	1	0	0	0	1	1	1	2	1	1	0.235	1	2	1
96220	20.2	8.4	2331	66.15	322.26	85.82	10.02	1	33	5	5	1	NA	4.81	2	NA	2	2	2	2	2	NA	25.9	2	NA	2	2	NA	4	3	1	3	0	0	0	0	0	2	1	1	2	1	1	0.202	1	2	1
96221	298.4	2.1	1977	63.8	245.43	85.05	8.7	1	66	3	5	1	NA	2.89	1	9	2	2	2	2	1	3	34.3	1	1	2	2	NA	1	3	1	2	0	1	0	0	0	2	1	2	4	1	1	2.984	2	2	2
96222	12	0.8	1266	27.1	189.41	44.26	3.23	2	40	3	4	3	2	0.73	1	1	2	2	2	2	1	1	26.3	2	NA	2	2	NA	1	3	2	1	0	0	0	0	0	2	1	3	1	1	1	0.12	1	1	1
96223	18.9	4.2	1817	45.55	186.29	47	7.11	1	70	4	5	6	NA	1.48	2	NA	2	2	2	2	1	1	19.7	1	1	1	1	NA	2	3	1	2	1	1	1	0	0	2	1	3	1	1	1	0.189	2	2	2
96224	103.2	8.4	2412	83.64	392.57	61.32	10.13	2	59	3	5	1	NA	1.23	2	NA	2	2	2	1	2	NA	23.4	2	NA	2	1	NA	1	3	1	1	1	0	0	0	0	2	2	1	3	2	0	1.032	1	1	1
96226	53.3	19.1	4041	186.38	430.7	179.5	19.32	1	31	4	4	6	NA	2.89	2	NA	2	2	1	2	1	1	31.2	2	NA	2	1	NA	2	3	1	2	1	0	0	0	0	2	3	3	3	1	1	0.533	1	2	1
96229	24.1	4.9	3123	141.94	375.21	121.45	20.39	2	24	3	1	6	2	0.87	2	NA	2	2	2	1	1	1	17.7	2	NA	2	2	NA	1	1	1	1	0	0	0	0	0	2	2	3	2	1	1	0.241	1	1	1
96230	1.6	11.5	4358	201.1	334.54	216.74	31.54	1	60	3	3	1	NA	5	2	NA	2	2	2	2	2	NA	39.3	1	1	2	1	NA	1	2	1	3	1	1	0	0	0	2	1	1	1	1	1	0.016	2	2	1
96234	15.1	3.5	2054	67.59	247.45	82.3	9.18	1	40	5	3	1	NA	2.21	2	NA	2	2	1	1	2	NA	39.3	2	NA	2	2	NA	4	2	1	2	0	0	0	0	0	2	3	1	1	1	1	0.151	1	2	1
96236	85.4	0.6	799	12.56	136.39	26.12	1.54	2	78	4	3	3	NA	1.02	2	NA	2	2	2	2	2	NA	20.8	1	1	1	1	NA	2	2	2	1	1	1	1	0	0	2	1	1	3	1	1	0.854	2	1	2
96237	16.9	0.8	864	29.95	42.73	30.98	3.15	2	58	3	3	3	NA	1.37	2	NA	2	2	2	2	1	1	21.8	1	1	2	1	NA	1	2	2	2	1	1	0	0	0	2	1	3	1	1	1	0.169	1	2	1
96239	25.9	1.4	879	46.53	61.07	50.57	3.98	2	69	3	4	1	NA	4.57	1	2	2	2	2	1	2	NA	35.2	1	2	2	2	NA	1	3	1	3	0	0	0	0	0	1	2	1	2	1	1	0.259	2	2	2
96240	64.3	4.8	1814	109.8	167.74	78.83	16.12	2	42	5	4	1	2	1.35	1	2	2	2	2	2	2	NA	27.9	2	NA	2	1	NA	4	3	1	2	1	0	0	0	0	1	1	1	3	1	1	0.643	1	2	1
96242	1.8	4	1792	58.13	152.69	106.39	5.55	1	64	4	1	4	NA	0.71	1	2	1	2	2	2	1	2	23.7	2	NA	2	2	NA	2	1	2	1	0	0	0	0	1	1	1	3	1	1	1	0.018	2	1	1
96244	42.8	0.6	1589	49.33	208.03	53.92	9.1	2	38	1	1	6	2	0.33	2	NA	2	2	2	2	2	NA	25.1	2	NA	2	1	NA	3	1	1	1	1	0	0	0	0	2	1	1	2	1	1	0.428	1	1	1
96245	44.1	13.6	3116	192.33	226.77	166.76	22.14	2	60	1	1	1	NA	5	2	NA	2	2	2	2	2	NA	33	1	1	1	1	NA	3	1	1	3	1	1	1	0	0	2	1	1	2	1	1	0.441	2	2	1
96250	11.5	3.5	2829	128.18	193.82	132.55	18.58	1	42	3	5	1	NA	5	2	NA	2	2	2	2	1	3	32.6	2	NA	2	2	NA	1	3	1	3	0	0	0	0	0	2	1	2	1	1	1	0.115	1	2	1
96253	41.3	2.9	1223	48.52	117.03	42.21	10.3	2	47	3	5	6	NA	3.98	2	NA	2	2	2	2	2	NA	31.1	2	NA	2	1	NA	1	3	1	3	1	0	0	0	0	2	1	1	2	1	1	0.413	1	2	1
96257	112.8	25.4	2612	93.42	413.82	66.58	19.42	2	32	1	2	4	2	1.42	2	NA	2	2	2	2	2	NA	28.4	2	NA	1	1	NA	3	2	2	2	1	0	1	0	0	2	1	1	4	1	1	1.128	1	2	1
96264	94.9	22.6	2198	77.76	270.15	93.43	13.37	2	45	4	5	1	NA	5	2	NA	2	2	2	1	2	NA	NA	2	NA	2	1	NA	2	3	1	3	1	0	0	0	0	2	2	1	3	1	1	0.949	1	2	1
96265	127.4	6.6	3185	82.21	318.08	114.55	8.98	1	66	4	2	3	NA	0.74	2	NA	2	2	1	1	1	1	26.4	1	1	1	1	NA	2	2	2	1	1	1	1	0	0	2	3	3	4	1	1	1.274	2	1	2
96269	11.8	0.5	4704	234.97	626.2	148.54	25.44	2	33	1	1	6	3	0.49	2	NA	2	2	2	2	2	NA	28.8	2	NA	2	2	NA	3	1	1	1	0	0	0	0	0	2	1	1	1	2	0	0.118	1	1	1
96270	25.4	7.6	2323	88.14	315.26	81.45	11.78	1	25	2	4	1	NA	2.32	2	NA	2	2	1	2	2	NA	26.8	2	NA	2	2	NA	4	3	1	2	0	0	0	0	0	2	3	1	2	1	1	0.254	1	2	1
96271	211.9	7.6	1728	78.59	228.19	61.22	13.46	1	70	5	5	1	NA	3.65	2	NA	2	2	2	2	2	NA	23.4	2	NA	2	1	NA	4	3	1	3	1	0	0	0	0	2	1	1	4	1	1	2.119	2	2	2
96272	49.1	2.1	3087	119.45	347.2	137.86	12.32	1	29	5	5	5	NA	1.5	2	NA	2	2	2	2	2	NA	25.5	1	2	2	2	NA	4	3	2	2	0	0	0	0	0	2	1	1	2	2	0	0.491	1	2	1
96275	73	2.5	1489	73.06	195.4	49.05	12.23	2	31	3	5	1	2	5	2	NA	2	2	2	1	2	NA	26.5	2	NA	2	2	NA	1	3	1	3	0	0	0	0	0	2	2	1	3	1	1	0.73	1	2	1
96276	27.1	0.8	2580	129.01	178.26	151.68	12.94	1	49	4	4	2	NA	1.97	1	1	2	2	2	1	2	NA	38.3	1	1	1	1	NA	2	3	2	2	1	1	1	0	0	2	2	1	2	1	1	0.271	1	2	1
96279	27.1	4.1	1873	66.79	206.81	88.5	6.52	2	54	3	4	6	NA	1.06	1	1	2	2	2	2	1	1	33.4	2	NA	1	2	NA	1	3	1	1	0	0	1	0	0	2	1	3	2	1	1	0.271	1	1	1
96282	61.1	0.7	1428	89.2	180.95	37.49	15.23	1	49	3	4	1	NA	1.46	2	NA	2	2	2	2	1	3	35.8	1	1	2	1	NA	1	3	1	2	1	1	0	0	0	2	1	2	3	1	1	0.611	1	2	1
96283	70.1	1.7	3683	163.25	310.92	124.6	26.94	1	46	3	4	6	NA	4.15	2	NA	2	2	1	1	1	3	26.2	2	NA	2	1	NA	1	3	1	3	1	0	0	0	0	2	3	2	3	1	1	0.701	1	2	1
96284	12.2	0.1	1397	41.61	224.45	37.47	5.48	1	71	3	5	1	NA	4.56	1	1	2	1	2	1	1	3	33.5	1	1	2	1	NA	1	3	1	3	1	1	0	1	0	2	2	2	1	1	1	0.122	2	2	2
96287	44.7	3.7	1360	64.97	123.91	69.43	9.38	2	74	2	3	2	NA	5	1	1	2	2	2	2	1	3	35.4	1	1	1	1	NA	4	2	2	3	1	1	1	0	0	2	1	2	2	1	1	0.447	2	2	2
96290	4.4	1.6	1771	49.86	206.88	82.76	6.97	2	73	4	3	2	NA	1.85	2	NA	2	2	2	2	2	NA	31.5	1	1	2	1	NA	2	2	2	2	1	1	0	0	0	2	1	1	1	1	1	0.044	2	2	2
96291	25.3	6.1	1515	49.37	264.64	32.25	6.22	2	53	4	4	4	NA	1.04	2	NA	2	2	2	1	2	NA	49.8	2	NA	2	1	NA	2	3	2	1	1	0	0	0	0	2	2	1	2	1	1	0.253	1	1	1
96295	402.4	7.7	3970	139.83	531.13	144.3	13.64	1	31	3	4	6	NA	0.61	1	2	2	2	1	1	1	1	25.3	1	1	2	1	NA	1	3	1	1	1	1	0	0	0	1	3	3	4	1	1	4.024	1	1	1
96296	11.9	5.6	1842	62.06	264.76	65.02	6.96	2	72	3	2	3	NA	1.28	2	NA	2	2	2	2	1	1	21.2	2	NA	2	2	NA	1	2	2	1	0	0	0	0	0	2	1	3	1	1	1	0.119	2	1	2
96297	11.3	5.2	1597	49.15	203.85	67.2	5.35	2	32	3	5	1	2	5	2	NA	2	2	2	1	2	NA	26.8	2	NA	2	1	NA	1	3	1	3	1	0	0	0	0	2	2	1	1	1	1	0.113	1	2	1
96299	116.9	17.7	4907	178.14	691.85	159.12	17.83	1	29	3	2	1	NA	0.61	2	NA	2	2	1	1	1	1	20.9	2	NA	2	1	NA	1	2	1	1	1	0	0	0	0	2	3	3	4	1	1	1.169	1	1	1
96301	8.5	5	1871	97.57	110.69	29.41	5.58	1	54	4	5	4	NA	5	2	NA	2	2	2	2	2	NA	27.7	1	1	2	2	NA	2	3	2	3	0	1	0	0	0	2	1	1	1	1	1	0.085	1	2	1
96302	17.1	7.3	2935	108.82	247.29	158.32	14.14	1	72	3	4	5	NA	1.91	2	NA	2	2	2	1	1	3	28.2	1	1	2	1	NA	1	3	2	2	1	1	0	0	0	2	2	2	1	1	1	0.171	2	2	2
96304	16.9	1.7	1642	58.25	197.89	71.31	8.89	2	60	4	5	3	NA	2.36	2	NA	2	2	2	2	2	NA	36.2	1	1	2	2	NA	2	3	2	2	0	1	0	0	0	2	1	1	1	1	1	0.169	2	2	1
96306	84.2	1	1541	82.43	96.03	93.75	6.78	2	80	4	3	2	NA	2.73	1	2	2	2	2	2	2	NA	34.2	1	1	2	1	NA	2	2	2	2	1	1	0	0	0	1	1	1	3	1	1	0.842	2	2	2
96308	331.7	12.3	2595	73.49	478.52	53.77	10.94	1	53	1	1	3	NA	0.12	1	9	2	2	2	2	1	3	30.9	2	NA	2	1	NA	3	1	2	1	1	0	0	0	0	2	1	2	4	1	1	3.317	1	1	1
96309	44.2	3.2	837	31.15	84.37	43.16	3.61	2	76	5	4	1	NA	5	1	1	2	2	2	2	1	3	20.7	1	1	1	1	NA	4	3	1	3	1	1	1	0	0	2	1	2	2	1	1	0.442	2	2	2
96310	171.4	4.8	2316	105.86	299.01	81.44	19.56	1	54	5	5	1	NA	2.12	2	NA	2	2	2	1	2	NA	27.2	2	NA	2	2	NA	4	3	1	2	0	0	0	0	0	2	2	1	4	1	1	1.714	1	2	1
96312	10	1.1	2341	52.17	327.02	94.93	7.55	2	31	3	4	1	3	2.08	2	NA	2	2	1	1	1	3	27.7	1	1	2	2	NA	1	3	1	2	0	1	0	0	0	2	3	2	1	1	1	0.1	1	2	1
96317	226.8	2.8	3534	131.26	374.93	180.91	19.15	1	68	4	5	1	NA	3.67	2	NA	2	2	1	1	1	2	39	1	1	3	1	NA	2	3	1	3	1	1	0	0	0	2	3	3	4	1	1	2.268	2	2	2
96319	162.2	5.5	1710	82.62	175.36	79.25	14.55	2	70	3	5	5	NA	3.29	1	1	2	1	2	2	2	NA	33.6	1	1	2	1	NA	1	3	2	2	1	1	0	1	0	2	1	1	4	1	1	1.622	2	2	2
96320	0	0	1013	3.24	185.48	6.55	0.34	1	46	3	2	6	NA	0.29	2	NA	2	2	1	1	2	NA	30.2	1	2	2	2	NA	1	2	1	1	0	0	0	0	0	2	3	1	1	1	1	0	1	1	1
96322	93.5	2.7	2396	142.4	309.5	61.54	16.27	2	34	5	1	6	2	1.02	2	NA	2	2	2	1	2	NA	24	2	NA	2	2	NA	4	1	1	1	0	0	0	0	0	2	2	1	3	2	0	0.935	1	1	1
96323	235	37.1	3008	132	387.89	84.81	14.23	1	63	4	5	1	NA	3.31	2	NA	2	2	2	2	2	NA	27.9	1	1	3	2	NA	2	3	1	2	0	1	0	0	0	2	1	1	4	1	1	2.35	2	2	1
96325	71.2	13.7	949	53.7	100.81	39.62	3.65	2	26	5	4	6	2	2.38	2	NA	2	2	2	1	1	3	33.3	2	NA	2	1	NA	4	3	1	2	1	0	0	0	0	2	2	2	3	1	1	0.712	1	2	1
96329	59.3	1.5	1690	93.42	177.71	70.3	18.87	2	42	1	2	1	2	1.92	2	NA	2	2	2	2	2	NA	23.4	2	NA	2	2	NA	3	2	1	2	0	0	0	0	0	2	1	1	3	1	1	0.593	1	2	1
96330	25.1	2.5	1281	52.32	112.21	69.28	8.59	1	64	5	4	1	NA	1.79	1	1	2	2	2	2	1	3	28.1	1	1	1	1	NA	4	3	1	2	1	1	1	0	0	2	1	2	2	1	1	0.251	2	2	1
96332	31.4	2	2451	91.75	317.01	90.21	8.34	1	49	3	3	1	NA	1.99	2	NA	2	2	1	1	1	1	18.3	2	NA	2	2	NA	1	2	1	2	0	0	0	0	0	2	3	3	2	1	1	0.314	1	2	1
96333	91.5	2.7	1017	63.72	95.48	44.8	10.92	2	60	2	4	1	NA	0.56	2	NA	2	2	2	1	2	NA	26.1	2	NA	1	1	NA	4	3	1	1	1	0	1	0	0	2	2	1	3	1	1	0.915	2	1	1
96335	52.3	3	2776	117.1	308.9	120.07	10.92	1	80	3	4	1	NA	5	2	NA	1	1	2	1	1	3	32.6	1	1	1	1	NA	1	3	1	3	1	1	1	1	1	2	2	2	3	1	1	0.523	2	2	2
96337	10.8	3.1	1687	67.9	132.18	97.81	5.95	1	20	1	4	5	NA	3.4	2	NA	2	2	1	1	2	NA	29.4	2	NA	2	1	NA	3	3	2	2	1	0	0	0	0	2	3	1	1	1	1	0.108	1	2	1
96339	44.7	3.2	1369	41.37	171.87	59.51	8.91	2	71	4	4	1	NA	1.02	1	2	2	2	2	2	2	NA	22.8	1	1	2	1	NA	2	3	1	1	1	1	0	0	0	1	1	1	2	1	1	0.447	2	1	2
96340	32.8	6.9	1776	90.02	181.55	63.64	11.59	1	49	3	4	1	NA	5	2	NA	1	2	2	1	1	3	30.2	2	NA	1	2	NA	1	3	1	3	0	0	1	0	1	2	2	2	2	1	1	0.328	1	2	1
96344	36.7	13.4	2034	51.2	351.71	52.22	5.62	2	42	1	3	5	2	0.04	2	NA	2	2	2	2	1	3	36.4	2	NA	2	2	NA	3	2	2	1	0	0	0	0	0	2	1	2	2	1	1	0.367	1	1	1
96346	102.7	1.3	1296	58.01	158.65	47.72	5.25	1	29	4	3	1	NA	1.62	2	NA	2	2	1	1	2	NA	37.1	2	NA	2	2	NA	2	2	1	2	0	0	0	0	0	2	3	1	3	1	1	1.027	1	2	1
96348	3.7	6.2	1872	159.26	107.63	84.83	14.01	1	54	5	2	1	NA	1.27	1	1	2	2	2	2	1	1	20.4	2	NA	2	2	NA	4	2	1	1	0	0	0	0	0	2	1	3	1	1	1	0.037	1	1	1
96349	63.7	2.1	2068	92.3	226.21	91.49	7.51	1	76	3	2	3	NA	2.88	1	9	2	1	2	1	1	1	36.4	1	1	1	1	NA	1	2	2	2	1	1	1	1	0	2	2	3	3	1	1	0.637	2	2	2
96351	52.5	0.3	1394	46.89	157.24	43.85	8.56	1	60	3	5	3	NA	3.18	2	NA	2	2	1	1	2	NA	26.8	2	NA	2	2	NA	1	3	2	2	0	0	0	0	0	2	3	1	3	1	1	0.525	2	2	1
96352	45.8	0.3	2300	104.77	322.11	55.01	16.51	1	67	4	5	1	NA	2.49	1	1	1	2	2	2	2	NA	28.1	1	1	1	1	NA	2	3	1	2	1	1	1	0	1	2	1	1	2	1	1	0.458	2	2	2
96355	57.8	2.4	3078	172.68	354.26	109.66	15.42	2	20	1	2	5	2	0.45	2	NA	2	2	2	2	2	NA	17.5	2	NA	2	1	NA	3	2	2	1	1	0	0	0	0	2	1	1	3	1	1	0.578	1	1	1
96357	31.9	0.5	1509	51.01	210.35	50.94	5.58	1	69	4	5	1	NA	1.75	2	NA	1	2	2	2	1	3	23.8	2	NA	2	1	NA	2	3	1	2	1	0	0	0	1	2	1	2	2	1	1	0.319	2	2	2
96358	6.5	19.9	3049	94.38	373.48	131.38	12.08	2	48	3	4	5	NA	1.66	2	NA	2	2	2	2	1	1	29.1	2	NA	2	1	NA	1	3	2	2	1	0	0	0	0	2	1	3	1	1	1	0.065	1	2	1
96366	0.7	0.9	1099	25.95	203.12	21.77	2.85	2	61	2	4	6	NA	1.24	1	4	2	2	2	1	1	3	49.6	1	1	1	1	NA	4	3	1	1	1	1	1	0	0	2	2	2	1	1	1	0.007	2	1	1
96368	10.6	2.3	788	62	73.27	11.98	4.06	2	31	5	4	3	2	5	2	NA	2	2	2	1	1	1	41.7	2	NA	2	1	NA	4	3	2	3	1	0	0	0	0	2	2	3	1	1	1	0.106	1	2	1
96370	80.7	2.8	1852	67.34	186.08	100.15	10.83	2	77	3	5	1	NA	5	2	NA	2	1	2	1	2	NA	22	2	NA	2	1	NA	1	3	1	3	1	0	0	1	0	2	2	1	3	1	1	0.807	2	2	2
96372	46.7	4.3	2421	175.25	271.95	73.35	30.81	1	50	5	3	1	NA	2.45	2	NA	2	2	1	1	1	1	25.9	2	NA	1	2	NA	4	2	1	2	0	0	1	0	0	2	3	3	2	1	1	0.467	1	2	1
96373	22.6	3	1543	45.35	164.46	77.93	8.71	1	53	4	4	5	NA	1.46	2	NA	2	2	1	1	1	1	34.7	2	NA	2	2	NA	2	3	2	2	0	0	0	0	0	2	3	3	2	1	1	0.226	1	2	1
96377	22.9	1	669	28.97	72.65	30.28	3.28	2	52	5	3	1	NA	1.52	2	NA	2	2	2	2	2	NA	21.5	2	NA	2	2	NA	4	2	1	2	0	0	0	0	0	2	1	1	2	2	0	0.229	1	2	1
96379	168	4.5	1951	107.84	156.11	101.06	14.88	2	21	1	4	5	2	4.31	2	NA	2	2	2	2	2	NA	23.4	2	NA	2	2	NA	3	3	2	3	0	0	0	0	0	2	1	1	4	1	1	1.68	1	2	1
96380	66.1	1.5	2086	64.61	311.2	67.29	6.6	1	43	4	4	1	NA	5	2	NA	2	2	1	1	1	1	32.2	2	NA	3	1	NA	2	3	1	3	1	0	0	0	0	2	3	3	3	1	1	0.661	1	2	1
96382	4.7	0.4	2068	50.81	177.09	60.05	4.02	1	29	4	4	1	NA	2.99	2	NA	2	2	1	1	2	NA	22	2	NA	2	2	NA	2	3	1	2	0	0	0	0	0	2	3	1	1	1	1	0.047	1	2	1
96389	211	3.6	1946	52.1	320.51	54.8	7.6	2	77	3	4	1	NA	1.76	1	1	2	2	2	2	2	NA	24.6	1	1	2	1	NA	1	3	1	2	1	1	0	0	0	2	1	1	4	2	0	2.11	2	2	2
96390	102.1	9.4	3865	237.03	405.51	85.38	27.28	1	46	1	4	1	NA	5	2	NA	2	2	1	1	2	NA	28.5	1	2	2	1	NA	3	3	1	3	1	0	0	0	0	2	3	1	3	1	1	1.021	1	2	1
96392	23.1	3.4	2246	62.8	248.19	117.14	10.65	2	28	1	3	1	2	3.52	2	NA	2	2	2	2	2	NA	30.3	2	NA	2	1	NA	3	2	1	3	1	0	0	0	0	2	1	1	2	1	1	0.231	1	2	1
96393	133.7	6.1	3005	110.08	417.22	92.99	15.04	1	71	3	4	1	NA	2.71	1	9	2	2	2	1	2	NA	27.8	1	1	2	1	NA	1	3	1	2	1	1	0	0	0	2	2	1	4	1	1	1.337	2	2	2
96396	111.9	4.8	2789	167.25	207.64	142.43	20.6	1	38	1	4	1	NA	2.63	2	NA	2	2	1	1	2	NA	28.8	2	NA	2	1	NA	3	3	1	2	1	0	0	0	0	2	3	1	4	1	1	1.119	1	2	1
96398	27.7	1.1	5106	145.65	575.27	256.7	20.09	1	32	4	5	5	NA	1.77	2	NA	2	2	2	1	2	NA	27	2	NA	2	1	NA	2	3	2	2	1	0	0	0	0	2	2	1	2	2	0	0.277	1	2	1
96399	21	12.1	4583	150.52	600.45	187.19	22.47	1	42	5	4	2	NA	3.04	2	NA	2	2	1	2	1	3	39	2	NA	2	2	NA	4	3	2	2	0	0	0	0	0	2	3	2	2	1	1	0.21	1	2	1
96400	32.9	0.2	3896	75.87	535.24	169.38	9.94	1	32	3	3	1	NA	1.59	2	NA	2	2	2	2	2	NA	28.7	2	NA	2	1	NA	1	2	1	2	1	0	0	0	0	2	1	1	2	2	0	0.329	1	2	1
96403	63.4	3.7	1593	49.21	282.72	35.3	13.78	1	23	1	2	1	NA	2.72	2	NA	2	2	1	2	2	NA	21.1	2	NA	2	2	NA	3	2	1	2	0	0	0	0	0	2	3	1	3	1	1	0.634	1	2	1
96404	37.6	2.7	1364	70.93	121.62	67.85	8.78	2	74	3	4	6	NA	2.46	1	9	2	2	2	1	2	NA	28.9	2	NA	2	1	NA	1	3	1	2	1	0	0	0	0	2	2	1	2	2	0	0.376	2	2	2
96406	162	5.2	1538	52.02	202.91	63.59	7.47	2	73	3	3	6	NA	2.83	2	NA	2	2	2	1	2	NA	35.3	1	1	1	1	NA	1	2	1	2	1	1	1	0	0	2	2	1	4	1	1	1.62	2	2	2
96408	241	0.4	1734	49.67	131.8	32.62	9.98	2	44	4	5	4	2	5	1	9	2	2	1	1	2	NA	44.6	1	1	2	1	NA	2	3	2	3	1	1	0	0	0	2	3	1	4	1	1	2.41	1	2	1
96411	175.4	6.9	1959	76.23	179.53	109.38	8.93	2	60	4	4	3	NA	5	1	2	2	2	2	2	2	NA	25.3	2	NA	2	1	NA	2	3	2	3	1	0	0	0	0	1	1	1	4	1	1	1.754	2	2	1
96413	43.9	3	2760	118.4	290.31	127.21	20.62	1	71	4	4	1	NA	3.46	1	2	2	2	2	2	1	3	32.4	1	1	2	1	NA	2	3	1	2	1	1	0	0	0	1	1	2	2	1	1	0.439	2	2	2
96415	478.7	7.5	1765	45.54	322.67	40.53	15.1	1	36	2	5	1	NA	2.39	2	NA	2	2	1	1	1	3	28.6	1	2	2	1	NA	4	3	1	2	1	0	0	0	0	2	3	2	4	1	1	4.787	1	2	1
96416	5.5	1.7	1508	46.82	218.26	54.7	6.47	2	42	3	2	4	2	0.96	2	NA	2	2	2	2	1	3	23.5	2	NA	2	2	NA	1	2	2	1	0	0	0	0	0	2	1	2	1	1	1	0.055	1	1	1
96417	9.8	4.1	999	43.53	120.29	39.72	8.02	2	33	5	5	1	2	4.78	2	NA	2	2	2	1	2	NA	22.2	2	NA	2	1	NA	4	3	1	3	1	0	0	0	0	2	2	1	1	2	0	0.098	1	2	1
96420	133	0.8	2276	80.33	386.86	45.31	12.07	1	60	5	5	1	NA	5	2	NA	2	2	2	2	2	NA	24	2	NA	2	1	NA	4	3	1	3	1	0	0	0	0	2	1	1	4	1	1	1.33	2	2	1
96422	76.3	1.9	2488	85.11	294.11	113.85	14.73	2	66	1	1	1	NA	1	1	9	2	2	2	1	2	NA	28.1	2	NA	1	1	NA	3	1	1	1	1	0	1	0	0	2	2	1	3	2	0	0.763	2	1	2
96426	23.1	6	2410	109.94	255.07	107.86	18.99	1	80	4	3	2	NA	2.07	1	9	2	2	2	1	2	NA	37.9	1	1	1	1	NA	2	2	2	2	1	1	1	0	0	2	2	1	2	1	1	0.231	2	2	2
96428	93.4	0.1	2123	52.38	291	89.16	9.13	2	37	5	5	1	2	5	2	NA	2	2	2	2	2	NA	26.6	2	NA	2	1	NA	4	3	1	3	1	0	0	0	0	2	1	1	3	2	0	0.934	1	2	1
96431	7.6	4.5	2884	115.28	255.43	153.81	16.47	1	47	1	2	3	NA	2.64	2	NA	2	2	1	1	2	NA	38.8	1	1	1	2	NA	3	2	2	2	0	1	1	0	0	2	3	1	1	1	1	0.076	1	2	1
96432	71.5	1.1	2307	127.57	243.78	87.03	9.31	2	47	5	5	1	NA	5	1	4	2	2	2	2	1	1	21.8	2	NA	2	1	NA	4	3	1	3	1	0	0	0	0	2	1	3	3	1	1	0.715	1	2	1
96433	6.4	3.2	1898	99.98	142.97	103.05	9.25	2	35	3	4	1	2	2.44	2	NA	2	2	2	1	1	3	34.8	2	NA	2	2	NA	1	3	1	2	0	0	0	0	0	2	2	2	1	1	1	0.064	1	2	1
96436	10.3	0	543	20.7	59.78	24.33	3.01	1	74	3	1	3	NA	0.87	1	9	2	2	2	2	1	3	31.1	1	1	1	2	NA	1	1	2	1	0	1	1	0	0	2	1	2	1	1	1	0.103	2	1	2
96439	29.4	5.5	2098	61.99	313.53	67.09	10.72	1	63	5	5	1	NA	2.44	2	NA	2	2	2	2	1	2	24.2	1	1	1	2	NA	4	3	1	2	0	1	1	0	0	2	1	3	2	1	1	0.294	2	2	1
96445	126.4	17	4443	184.27	420.81	141.16	22.35	1	66	1	4	1	NA	5	1	9	2	2	2	2	1	3	36.4	1	1	2	2	NA	3	3	1	3	0	1	0	0	0	2	1	2	4	1	1	1.264	2	2	2
96446	29.6	4.2	1407	50.55	156.12	68.55	5.19	2	62	3	5	5	NA	4.53	1	9	2	2	1	1	1	3	32.2	1	1	2	1	NA	1	3	2	3	1	1	0	0	0	2	3	2	2	1	1	0.296	2	2	1
96448	288.3	7	2029	98.15	241.94	76.01	14.7	2	50	1	4	1	NA	5	2	NA	2	2	2	1	2	NA	26.8	2	NA	2	1	NA	3	3	1	3	1	0	0	0	0	2	2	1	4	1	1	2.883	1	2	1
96450	21.9	4.5	2618	122.42	277.67	113.67	20.72	2	53	3	3	3	NA	0.7	1	2	2	2	2	2	2	NA	32.3	1	1	2	1	NA	1	2	2	1	1	1	0	0	0	1	1	1	2	1	1	0.219	1	1	1
96452	97.9	27.3	2731	111.65	294.91	89.07	8.11	1	38	1	1	6	NA	0.85	2	NA	2	2	2	1	2	NA	28.8	2	NA	2	2	NA	3	1	1	1	0	0	0	0	0	2	2	1	3	1	1	0.979	1	1	1
96453	41.7	1.7	1317	39.29	188.65	48.53	4.84	2	24	2	1	6	2	0.41	2	NA	2	2	1	1	1	3	22.6	2	NA	2	2	NA	4	1	1	1	0	0	0	0	0	2	3	2	2	1	1	0.417	1	1	1
96455	21.1	8.3	4996	209.49	499.97	214.15	27.55	1	34	3	5	1	NA	4.06	2	NA	2	2	1	1	1	2	42.1	2	NA	2	2	NA	1	3	1	3	0	0	0	0	0	2	3	3	2	1	1	0.211	1	2	1
96456	127.2	0.5	1757	57.03	189.47	93.22	7.99	2	69	3	3	1	NA	5	1	1	2	2	1	2	1	3	25.2	2	NA	2	1	NA	1	2	1	3	1	0	0	0	0	2	3	2	4	1	1	1.272	2	2	2
96457	103.2	1.2	2343	61.27	312.02	101.57	6.36	1	58	1	1	1	NA	1.83	2	NA	2	2	2	1	1	3	29.9	2	NA	2	1	NA	3	1	1	2	1	0	0	0	0	2	2	2	3	1	1	1.032	1	2	1
96462	13.4	3.6	2004	90.38	154.21	95.03	8.29	1	65	4	3	1	NA	0.92	2	NA	2	2	2	2	1	1	23.9	1	1	2	2	NA	2	2	1	1	0	1	0	0	0	2	1	3	1	1	1	0.134	2	1	2
96463	428.1	1.3	7658	173.22	1138.89	286.67	27.03	1	26	1	2	5	NA	1.64	2	NA	2	2	2	2	1	1	19.9	2	NA	2	2	NA	3	2	2	2	0	0	0	0	0	2	1	3	4	1	1	4.281	1	2	1
96468	221.5	0.6	1317	40.63	171.45	54.2	3.3	2	66	4	4	1	NA	2.54	1	4	2	2	2	2	1	3	32.4	2	NA	2	1	NA	2	3	1	2	1	0	0	0	0	2	1	2	4	1	1	2.215	2	2	2
96473	1.6	5.1	1795	41.46	282.83	58.49	4.41	1	79	3	3	1	NA	3.04	1	4	2	2	2	2	1	3	26.1	1	1	1	1	NA	1	2	1	2	1	1	1	0	0	2	1	2	1	1	1	0.016	2	2	2
96474	16.7	2.9	1666	64.37	200.17	64.69	7.34	2	37	5	5	4	2	2.38	2	NA	2	2	2	2	2	NA	21.5	2	NA	2	1	NA	4	3	2	2	1	0	0	0	0	2	1	1	1	1	1	0.167	1	2	1
96475	88.4	4.4	2126	112.98	165.32	113.38	12.64	1	51	4	3	3	NA	0.04	2	NA	2	2	2	2	1	2	33.7	1	1	1	2	NA	2	2	2	1	0	1	1	0	0	2	1	3	3	1	1	0.884	1	1	1
96477	186.7	2	1515	67.95	156.74	72.84	6.57	1	65	4	4	3	NA	1.08	2	NA	2	2	2	2	1	3	39.4	2	NA	2	2	NA	2	3	2	1	0	0	0	0	0	2	1	2	4	1	1	1.867	2	1	2
96479	114.7	3.9	1784	88.47	164.19	92.1	9.96	2	56	3	4	1	NA	4.93	1	1	2	2	1	1	2	NA	32.4	1	1	2	1	NA	1	3	1	3	1	1	0	0	0	2	3	1	4	1	1	1.147	1	2	1
96480	97	16.6	3142	117.26	338.29	149.06	13.18	1	65	5	4	1	NA	1.25	2	NA	2	2	2	2	1	3	20.1	2	NA	2	2	NA	4	3	1	1	0	0	0	0	0	2	1	2	3	1	1	0.97	2	1	2
96481	23.8	2.7	2285	68.01	315.68	84.38	9.78	1	29	1	3	6	NA	1.71	2	NA	2	2	1	1	2	NA	25.7	2	NA	2	2	NA	3	2	1	2	0	0	0	0	0	2	3	1	2	1	1	0.238	1	2	1
96483	214.1	8.5	2430	153.89	266.92	85.77	22.03	2	49	4	4	1	NA	3.31	2	NA	2	2	1	1	2	NA	24.7	1	2	2	1	NA	2	3	1	2	1	0	0	0	0	2	3	1	4	1	1	2.141	1	2	1
96485	11.2	3.2	965	31.41	122.81	39.41	3.67	2	21	3	4	5	2	0.96	2	NA	2	2	1	1	2	NA	31.4	2	NA	2	2	NA	1	3	2	1	0	0	0	0	0	2	3	1	1	1	1	0.112	1	1	1
96486	100.6	10	2730	89.11	376.44	101.33	11.51	1	77	3	4	1	NA	0.85	1	9	2	2	2	2	2	NA	32.4	2	NA	2	1	NA	1	3	1	1	1	0	0	0	0	2	1	1	3	2	0	1.006	2	1	2
96488	33	6.1	1735	54.91	355.43	15.7	10.96	1	62	2	4	1	NA	1.09	2	NA	2	2	1	1	2	NA	29.2	2	NA	2	1	NA	4	3	1	1	1	0	0	0	0	2	3	1	2	1	1	0.33	2	1	1
96489	132.5	1.3	2880	90.02	397.15	109.95	7.54	2	57	1	1	1	NA	1.32	1	2	2	2	2	2	2	NA	41.7	1	1	1	1	NA	3	1	1	2	1	1	1	0	0	1	1	1	4	1	1	1.325	1	2	1
96490	2.7	0.7	1500	30.22	150.34	52.75	4.67	2	39	5	5	1	2	5	2	NA	2	2	2	2	2	NA	22	2	NA	1	2	NA	4	3	1	3	0	0	1	0	0	2	1	1	1	1	1	0.027	1	2	1
96495	8.8	0.4	1206	38.62	173.09	38.61	6.91	1	22	4	2	5	NA	3.88	2	NA	2	2	2	2	2	NA	23.1	1	2	2	2	NA	2	2	2	3	0	0	0	0	0	2	1	1	1	2	0	0.088	1	2	1
96501	10.1	4.3	1196	48.47	111.68	61.41	5.92	1	50	2	2	5	NA	1.96	1	2	2	2	2	1	1	1	42.4	1	1	1	1	NA	4	2	2	2	1	1	1	0	0	1	2	3	1	1	1	0.101	1	2	1
96502	23.4	0.4	1045	32.76	78.43	67.71	3.84	2	60	3	4	2	NA	0.97	2	NA	2	2	2	2	1	3	27.5	1	2	2	1	NA	1	3	2	1	1	0	0	0	0	2	1	2	2	1	1	0.234	2	1	1
96505	10	5.1	2193	77.37	273.08	89.9	12.66	2	40	5	3	5	2	0.59	2	NA	2	2	1	1	1	1	42.8	2	NA	2	1	NA	4	2	2	1	1	0	0	0	0	2	3	3	1	1	1	0.1	1	1	1
96508	296.9	10.6	3682	132.69	513.32	126.89	14.49	2	46	1	2	1	NA	1.7	2	NA	2	2	2	2	2	NA	28.3	2	NA	2	1	NA	3	2	1	2	1	0	0	0	0	2	1	1	4	1	1	2.969	1	2	1
96510	36.4	0.5	3482	50.93	451.04	90.5	6.74	2	32	3	4	3	2	0.85	2	NA	2	2	2	1	1	1	29.1	2	NA	2	1	NA	1	3	2	1	1	0	0	0	0	2	2	3	2	1	1	0.364	1	1	1
96511	271.3	2.6	4465	111.74	502.06	152.5	8.39	1	41	4	5	5	NA	2.32	2	NA	2	2	2	1	2	NA	28.5	1	1	2	2	NA	2	3	2	2	0	1	0	0	0	2	2	1	4	1	1	2.713	1	2	1
96512	97.9	0.4	2331	84.77	260.2	43.68	9.67	1	64	3	4	3	NA	1.85	2	NA	2	1	2	1	1	1	33.5	1	2	2	2	NA	1	3	2	2	0	0	0	1	0	2	2	3	3	1	1	0.979	2	2	1
96513	123.4	19.4	2860	123.87	294.1	141.97	21.72	1	24	3	4	5	NA	0.83	2	NA	2	2	2	2	2	NA	17.2	2	NA	2	2	NA	1	3	2	1	0	0	0	0	0	2	1	1	4	2	0	1.234	1	1	1
96517	0.7	0.9	754	16.31	140.38	15.33	1.78	2	54	3	3	6	NA	0.72	1	1	2	2	2	1	1	1	27	2	NA	2	1	NA	1	2	1	1	1	0	0	0	0	2	2	3	1	1	1	0.007	1	1	1
96519	7.5	0.4	917	23.73	131.97	32.85	1.79	2	33	4	3	5	2	1.18	2	NA	2	2	2	1	2	NA	22.6	2	NA	2	1	NA	2	2	2	1	1	0	0	0	0	2	2	1	1	2	0	0.075	1	1	1
96521	2.2	0.3	998	36.03	128.91	39.08	2.13	1	62	3	3	3	NA	1.44	1	9	2	2	2	1	1	3	27.1	2	NA	2	2	NA	1	2	2	2	0	0	0	0	0	2	2	2	1	1	1	0.022	2	2	1
96522	16.1	3.2	774	60.65	71.1	27.26	3.97	2	52	3	5	1	NA	5	2	NA	2	2	2	2	2	NA	18.2	2	NA	3	1	NA	1	3	1	3	1	0	0	0	0	2	1	1	1	1	1	0.161	1	2	1
96523	88.7	0.6	2773	74.78	385.07	94.93	10.3	2	21	2	5	5	2	4.74	2	NA	2	2	2	1	2	NA	38.2	2	NA	2	2	NA	4	3	2	3	0	0	0	0	0	2	2	1	3	1	1	0.887	1	2	1
96525	37.2	5.4	2440	76.86	271.52	118.77	10.86	1	80	3	2	1	NA	2.15	1	1	2	1	2	2	1	3	24.3	2	NA	2	2	NA	1	2	1	2	0	0	0	1	0	2	1	2	2	1	1	0.372	2	2	2
96529	33.8	3.1	2306	147.15	261.42	72.98	16.95	1	66	5	2	1	NA	2.98	2	NA	2	2	2	2	2	NA	22.8	2	NA	1	1	NA	4	2	1	2	1	0	1	0	0	2	1	1	2	1	1	0.338	2	2	2
96532	19.6	0.5	1289	51.3	114.66	70.5	8.79	2	45	3	4	1	NA	1.14	1	9	2	2	1	1	1	1	40.1	1	1	2	2	NA	1	3	1	1	0	1	0	0	0	2	3	3	1	1	1	0.196	1	1	1
96537	89	1.1	1279	45.06	160.26	52.49	6.48	2	66	3	3	3	NA	1.39	1	1	2	2	2	2	1	1	26.7	1	1	2	1	NA	1	2	2	2	1	1	0	0	0	2	1	3	3	1	1	0.89	2	2	2
96540	245	6.4	3891	110.68	568.15	137.78	25	1	66	2	4	1	NA	1.07	2	NA	2	2	2	2	2	NA	23.6	2	NA	2	1	NA	4	3	1	1	1	0	0	0	0	2	1	1	4	2	0	2.45	2	1	2
96543	9.2	3.6	1222	29.6	196.09	36.85	15.45	2	46	4	5	1	NA	5	1	9	2	2	2	2	1	3	24.9	1	1	2	2	NA	2	3	1	3	0	1	0	0	0	2	1	2	1	1	1	0.092	1	2	1
96546	224.2	0.9	4211	156.86	477.92	162.06	15.79	1	44	3	4	1	NA	2.61	2	NA	2	1	1	1	1	3	29.5	2	NA	2	2	NA	1	3	1	2	0	0	0	1	0	2	3	2	4	1	1	2.242	1	2	1
96547	136.6	9.8	1364	74.8	89.77	64.24	18.66	2	44	3	5	1	2	5	1	1	2	2	2	2	2	NA	30.3	1	1	1	1	NA	1	3	1	3	1	1	1	0	0	2	1	1	4	1	1	1.366	1	2	1
96551	4.8	0.3	2017	62.55	275.61	74.9	8.82	2	36	5	4	1	2	1.42	1	2	2	2	2	2	1	3	37.3	1	1	2	2	NA	4	3	1	2	0	1	0	0	0	1	1	2	1	1	1	0.048	1	2	1
96552	186.7	3.3	2117	107.26	227.3	91.06	15.76	1	43	4	5	1	NA	3.03	2	NA	2	2	2	2	2	NA	27.3	2	NA	2	2	NA	2	3	1	2	0	0	0	0	0	2	1	1	4	1	1	1.867	1	2	1
96553	142.9	3.4	2289	118.02	197.37	114.41	11.34	1	58	5	4	1	NA	3.65	1	9	2	2	2	1	2	NA	28	1	1	2	1	NA	4	3	1	3	1	1	0	0	0	2	2	1	4	1	1	1.429	1	2	1
96554	28.6	1	2159	90.94	143.38	92.76	9.66	1	31	4	4	5	NA	0.74	1	2	2	2	1	1	1	2	39.6	2	NA	2	2	NA	2	3	2	1	0	0	0	0	0	1	3	3	2	1	1	0.286	1	1	1
96555	138.4	0.1	3333	60.34	602.41	44.74	7.81	1	46	4	3	1	NA	3.4	2	NA	2	2	2	2	2	NA	25.2	2	NA	1	2	NA	2	2	1	2	0	0	1	0	0	2	1	1	4	1	1	1.384	1	2	1
96557	132.9	3	2488	159.67	164.01	127.54	45.8	1	38	4	3	6	NA	0.52	2	NA	2	2	2	2	1	2	27.1	2	NA	2	1	NA	2	2	1	1	1	0	0	0	0	2	1	3	4	1	1	1.329	1	1	1
96560	91.2	0.8	2132	80.03	198.87	48.57	3.3	1	71	4	2	2	NA	2.1	2	NA	1	2	1	2	1	1	18.1	2	NA	2	1	NA	2	2	2	2	1	0	0	0	1	2	3	3	3	1	1	0.912	2	2	2
96566	22.8	0.7	1634	64.59	208.55	61.06	4.73	1	23	3	4	5	NA	0	2	NA	2	2	2	1	1	3	27.9	2	NA	2	2	NA	1	3	2	1	0	0	0	0	0	2	2	2	2	1	1	0.228	1	1	1
96568	90	2.3	2106	66.35	306.4	70.8	9.68	1	80	3	5	1	NA	3.08	2	NA	2	1	1	2	2	NA	23.7	1	2	2	1	NA	1	3	1	2	1	0	0	1	0	2	3	1	3	1	1	0.9	2	2	2
96569	8.6	0.7	1561	29.55	184.53	63.27	2.98	1	77	3	4	1	NA	5	1	1	2	2	1	1	1	3	28.5	1	1	2	1	NA	1	3	1	3	1	1	0	0	0	2	3	2	1	1	1	0.086	2	2	2
96574	7.9	9.4	2226	45.06	387.33	65.4	9.97	2	39	3	4	1	2	3.06	2	NA	2	2	2	1	2	NA	24.1	2	NA	2	1	NA	1	3	1	2	1	0	0	0	0	2	2	1	1	1	1	0.079	1	2	1
96576	39	3.4	4067	128.65	485.56	184.07	16.61	1	56	3	3	1	NA	0.86	1	9	2	2	1	1	1	3	31.1	2	NA	2	1	NA	1	2	1	1	1	0	0	0	0	2	3	2	2	1	1	0.39	1	1	1
96578	125.6	12.8	2913	163.36	344.96	102.58	24.12	1	54	4	4	1	NA	5	1	1	2	2	1	1	1	3	32.1	1	2	1	1	NA	2	3	1	3	1	0	1	0	0	2	3	2	4	1	1	1.256	1	2	1
96580	23.4	9.3	3183	117.72	360.9	114.91	17.26	1	27	3	4	6	NA	2.14	2	NA	2	2	1	1	1	3	31.8	2	NA	2	2	NA	1	3	1	2	0	0	0	0	0	2	3	2	2	1	1	0.234	1	2	1
96582	41.1	4.1	2752	127.96	353.08	59.75	18.48	1	47	4	2	5	NA	0	1	2	2	2	1	2	2	NA	26.7	2	NA	2	2	NA	2	2	2	1	0	0	0	0	0	1	3	1	2	1	1	0.411	1	1	1
96585	15.7	0.1	3084	157.42	305.96	149.8	16.82	1	62	1	1	1	NA	2.43	1	2	2	2	1	1	2	NA	25.2	2	NA	1	2	NA	3	1	1	2	0	0	1	0	0	1	3	1	1	1	1	0.157	2	2	1
96587	422.5	4.9	2930	113.81	326.35	141.99	17.73	1	30	4	4	5	NA	1.11	2	NA	2	2	2	2	1	1	61.9	2	NA	1	2	NA	2	3	2	1	0	0	1	0	0	2	1	3	4	1	1	4.225	1	1	1
96590	23.5	0.9	2108	92.1	237.51	87.56	12.92	2	27	1	2	1	2	0.59	2	NA	2	2	1	1	2	NA	40.9	1	1	2	1	NA	3	2	1	1	1	1	0	0	0	2	3	1	2	1	1	0.235	1	1	1
96592	37.8	9.4	2833	156.99	253.81	134.9	17.52	1	80	3	3	1	NA	2.99	2	NA	2	2	2	2	1	3	31.4	1	1	1	1	NA	1	2	1	2	1	1	1	0	0	2	1	2	2	1	1	0.378	2	2	2
96593	14	3.7	2415	88.51	212.08	105.82	9.52	1	30	3	4	1	NA	5	2	NA	2	2	1	1	1	1	24.6	1	1	2	2	NA	1	3	1	3	0	1	0	0	0	2	3	3	1	1	1	0.14	1	2	1
96594	60.6	0.6	1538	95.73	117.03	77.38	8.98	1	39	3	3	1	NA	1.49	1	1	2	2	1	1	1	3	47.9	2	NA	2	2	NA	1	2	1	2	0	0	0	0	0	2	3	2	3	1	1	0.606	1	2	1
96596	251.4	5	3104	123.41	377.76	105.6	18.53	1	35	1	3	6	NA	2.31	2	NA	2	2	1	1	1	2	28.7	2	NA	2	1	NA	3	2	1	2	1	0	0	0	0	2	3	3	4	1	1	2.514	1	2	1
96598	234.8	1.8	2547	116.09	306.72	98.07	19.03	2	67	4	3	3	NA	1	2	NA	2	2	2	1	2	NA	34.9	1	1	1	1	NA	2	2	2	1	1	1	1	0	0	2	2	1	4	1	1	2.348	2	1	2
96599	194.9	6.1	1848	65.55	238.54	74.09	7.24	1	72	3	4	6	NA	1.35	2	NA	2	1	2	2	2	NA	32.3	1	1	2	1	NA	1	3	1	2	1	1	0	1	0	2	1	1	4	1	1	1.949	2	2	2
96600	22	3.7	1345	38.41	101.6	56.7	3.66	2	25	4	4	5	2	2.73	2	NA	2	2	2	1	1	2	42.5	2	NA	2	2	NA	2	3	2	2	0	0	0	0	0	2	2	3	2	1	1	0.22	1	2	1
96603	0	5.2	3200	140.37	467.9	84.05	14.56	1	60	3	4	6	NA	2.65	2	NA	2	2	1	1	2	NA	40.3	1	2	1	1	NA	1	3	1	2	1	0	1	0	0	2	3	1	1	1	1	0	2	2	1
96607	282.6	3.1	1740	112.85	159.2	77.46	13.54	1	71	3	3	1	NA	1.17	1	1	2	2	1	1	1	3	35.2	1	1	1	1	NA	1	2	1	1	1	1	1	0	0	2	3	2	4	1	1	2.826	2	1	2
96610	8.7	5.2	1289	72.5	142.74	49.6	10.92	2	34	5	4	1	2	0.87	2	NA	2	2	2	1	2	NA	20.9	2	NA	2	1	NA	4	3	1	1	1	0	0	0	0	2	2	1	1	2	0	0.087	1	1	1
96614	126.7	2.7	2145	75.09	168.23	134.64	7.76	1	79	4	3	1	NA	2.94	1	2	2	2	2	1	1	3	22	2	NA	2	1	NA	2	2	1	2	1	0	0	0	0	1	2	2	4	1	1	1.267	2	2	2
96615	255.4	2	1861	73.57	292.22	47.55	7.95	1	62	1	1	1	NA	0.83	1	2	2	2	2	2	2	NA	29.2	1	1	2	1	NA	3	1	1	1	1	1	0	0	0	1	1	1	4	1	1	2.554	2	1	1
96616	197.7	2	1670	106.04	187.34	57.21	19.41	1	51	5	3	1	NA	4.52	2	NA	2	2	2	2	1	3	25.1	2	NA	2	1	NA	4	2	1	3	1	0	0	0	0	2	1	2	4	1	1	1.977	1	2	1
96618	38.3	0	1535	18.49	181.55	85.57	3.22	2	36	3	2	6	2	0.2	1	2	2	2	2	2	1	1	20.6	1	1	2	1	NA	1	2	1	1	1	1	0	0	0	1	1	3	2	1	1	0.383	1	1	1
96619	48.5	12.5	3109	96.43	366.28	143.31	12.07	2	23	3	3	1	2	0.96	1	9	2	2	2	2	1	1	14.8	2	NA	2	2	NA	1	2	1	1	0	0	0	0	0	2	1	3	2	1	1	0.485	1	1	1
96622	32.6	7.9	2386	114.27	317.36	76.36	9.08	2	40	4	4	4	2	1.69	2	NA	2	2	1	1	2	NA	47.1	2	NA	2	1	NA	2	3	2	2	1	0	0	0	0	2	3	1	2	1	1	0.326	1	2	1
96623	2.2	8.9	1413	89.22	126.25	59.89	7.69	1	53	1	3	1	NA	3.69	2	NA	2	2	1	1	1	3	28.1	2	NA	2	2	NA	3	2	1	3	0	0	0	0	0	2	3	2	1	1	1	0.022	1	2	1
96624	93.2	3.9	2416	162.13	206.52	105.2	23.02	1	36	5	3	1	NA	1.36	2	NA	2	2	2	2	2	NA	28.6	1	1	2	2	NA	4	2	1	2	0	1	0	0	0	2	1	1	3	1	1	0.932	1	2	1
96625	18.8	1.6	1357	44.01	204.65	41	6.71	1	26	5	5	5	NA	2.12	2	NA	2	2	2	2	2	NA	24	2	NA	2	2	NA	4	3	2	2	0	0	0	0	0	2	1	1	1	2	0	0.188	1	2	1
96626	64.9	2.2	1959	70.36	275.17	66.72	9.85	1	23	5	4	5	NA	0.96	2	NA	2	2	2	1	2	NA	21.5	2	NA	2	2	NA	4	3	2	1	0	0	0	0	0	2	2	1	3	1	1	0.649	1	1	1
96628	8.8	3.8	3159	109.33	365.7	141.72	14.22	1	32	3	5	5	NA	1.06	2	NA	2	2	2	2	2	NA	35.7	2	NA	2	2	NA	1	3	2	1	0	0	0	0	0	2	1	1	1	1	1	0.088	1	1	1
96629	48.3	0.3	1770	93.63	217.79	60.37	8.34	2	46	4	4	6	NA	3.08	2	NA	2	2	1	1	2	NA	29.7	2	NA	2	2	NA	2	3	1	2	0	0	0	0	0	2	3	1	2	1	1	0.483	1	2	1
96630	172.5	5.6	3364	130.45	413.9	102.88	14.96	1	41	2	1	1	NA	0.51	2	NA	2	2	2	2	2	NA	36.2	1	2	1	2	NA	4	1	1	1	0	0	1	0	0	2	1	1	4	1	1	1.725	1	1	1
96631	74.1	0.7	1885	88.29	211.66	80.45	13.67	1	37	2	5	1	NA	3.67	2	NA	2	2	2	1	2	NA	33.2	2	NA	2	2	NA	4	3	1	3	0	0	0	0	0	2	2	1	3	1	1	0.741	1	2	1
96633	1	4.5	1333	56.16	139.06	25.45	5.99	1	65	4	2	6	NA	0.15	1	2	1	2	2	1	1	1	27.6	1	1	3	2	NA	2	2	1	1	0	1	0	0	1	1	2	3	1	1	1	0.01	2	1	2
96634	60	0.1	1184	80.98	132.17	40.61	7.13	1	59	1	1	1	NA	1.32	2	NA	2	2	2	2	1	3	22.2	1	1	1	1	NA	3	1	1	2	1	1	1	0	0	2	1	2	3	1	1	0.6	1	2	1
96636	46.7	2.1	2331	93.23	293.63	89.95	13.23	2	40	1	4	4	2	3.4	2	NA	2	2	2	1	2	NA	28.3	2	NA	2	1	NA	3	3	2	2	1	0	0	0	0	2	2	1	2	1	1	0.467	1	2	1
96638	18.9	10.7	2962	156.84	134.25	87	12.92	1	58	3	5	6	NA	3.32	2	NA	2	2	1	1	1	1	26	2	NA	2	1	NA	1	3	1	2	1	0	0	0	0	2	3	3	1	1	1	0.189	1	2	1
96639	120.9	7.9	1764	101.51	184.73	69.52	14.19	1	78	2	2	1	NA	1.54	2	NA	2	2	2	2	1	3	26.8	1	1	2	2	NA	4	2	1	2	0	1	0	0	0	2	1	2	4	1	1	1.209	2	2	2
96641	0.5	2.4	2433	43.85	302.89	61.94	5.59	1	35	5	4	3	NA	1.06	2	NA	2	2	1	1	1	1	26	2	NA	2	2	NA	4	3	2	1	0	0	0	0	0	2	3	3	1	1	1	0.005	1	1	1
96646	79.3	8.5	2001	98.32	255.2	65.96	11.1	1	44	2	1	1	NA	0.41	1	9	2	2	2	2	2	NA	26.6	2	NA	2	1	NA	4	1	1	1	1	0	0	0	0	2	1	1	3	1	1	0.793	1	1	1
96649	138.1	0.1	1529	54.64	290.83	27.7	5.18	1	51	4	3	1	NA	1.63	1	7	1	2	1	2	1	3	40	1	1	2	2	NA	2	2	1	2	0	1	0	0	1	2	3	2	4	1	1	1.381	1	2	1
96652	20	2.7	2038	90.25	200.68	97.85	10.94	1	63	2	2	3	NA	2.14	2	NA	2	2	1	1	1	1	33.5	2	NA	2	1	NA	4	2	2	2	1	0	0	0	0	2	3	3	2	1	1	0.2	2	2	1
96657	80.8	0.1	1968	99.52	224.06	42.8	10.96	1	26	5	5	5	NA	5	2	NA	2	2	2	2	2	NA	26	2	NA	2	2	NA	4	3	2	3	0	0	0	0	0	2	1	1	3	1	1	0.808	1	2	1
96659	182.5	4	2782	74.29	180.29	105.96	9.28	2	58	3	4	1	NA	5	2	NA	2	2	2	1	2	NA	22.5	1	1	2	1	NA	1	3	1	3	1	1	0	0	0	2	2	1	4	1	1	1.825	1	2	1
96660	82.1	1.7	1639	62.66	202.09	68.38	6.02	2	61	3	2	1	NA	5	2	NA	2	2	2	1	1	3	26	2	NA	2	1	NA	1	2	1	3	1	0	0	0	0	2	2	2	3	1	1	0.821	2	2	1
96661	56.8	0.9	2297	55.17	265.1	105.79	17.27	2	24	5	5	6	2	2.49	2	NA	2	2	2	2	2	NA	19.8	2	NA	2	1	NA	4	3	1	2	1	0	0	0	0	2	1	1	3	1	1	0.568	1	2	1
96663	183.1	12.4	3060	132.21	404.15	111.26	21.3	2	20	3	3	5	2	0.08	2	NA	2	2	2	2	2	NA	21.5	2	NA	2	2	NA	1	2	2	1	0	0	0	0	0	2	1	1	4	1	1	1.831	1	1	1
96666	13.4	2.2	796	20.75	97.27	36.36	2.51	1	52	1	3	1	NA	1.02	2	NA	2	2	1	1	2	NA	44.1	1	1	2	2	NA	3	2	1	1	0	1	0	0	0	2	3	1	1	1	1	0.134	1	1	1
96667	56.7	0.2	2219	47.2	239.53	80.67	3.91	1	69	1	2	3	NA	1.64	2	NA	2	2	1	1	1	3	34.7	1	1	2	2	NA	3	2	2	2	0	1	0	0	0	2	3	2	3	1	1	0.567	2	2	2
96669	125.3	3.7	2319	99.24	383.39	40.53	13.8	2	55	5	2	1	NA	1.36	2	NA	2	2	2	1	2	NA	16.7	2	NA	2	2	NA	4	2	1	2	0	0	0	0	0	2	2	1	4	2	0	1.253	1	2	1
96672	282.7	0	1854	39.26	338.88	39.82	2.98	1	32	5	5	5	NA	5	2	NA	2	2	1	1	1	3	26.1	2	NA	2	1	NA	4	3	2	3	1	0	0	0	0	2	3	2	4	1	1	2.827	1	2	1
96674	134.5	5.9	4453	147.91	572.11	181.52	30.3	1	30	2	4	1	NA	3.43	2	NA	2	2	2	1	2	NA	29.7	2	NA	2	2	NA	4	3	1	2	0	0	0	0	0	2	2	1	4	1	1	1.345	1	2	1
96677	41.2	7.7	2424	105.03	291.37	94.47	20.24	2	25	3	3	5	2	2.79	2	NA	2	2	2	2	1	1	34.4	2	NA	2	2	NA	1	2	2	2	0	0	0	0	0	2	1	3	2	1	1	0.412	1	2	1
96679	68.1	2.2	909	42.57	136.92	26.14	7.87	2	30	3	4	1	2	1.89	2	NA	2	2	2	1	1	3	19.1	2	NA	2	1	NA	1	3	1	2	1	0	0	0	0	2	2	2	3	1	1	0.681	1	2	1
96681	11.7	3.7	1963	55.32	272.13	75.23	5.25	2	33	5	3	5	2	2.2	2	NA	2	2	1	1	2	NA	32.5	2	NA	2	2	NA	4	2	2	2	0	0	0	0	0	2	3	1	1	1	1	0.117	1	2	1
96683	78.2	0.6	2087	46.51	198.74	64.27	7.09	2	41	2	4	3	2	2.07	2	NA	2	2	1	1	1	3	NA	1	1	1	1	NA	4	3	2	2	1	1	1	0	0	2	3	2	3	1	1	0.782	1	2	1
96688	82.9	3.2	1793	75.65	125.69	71.02	6.85	1	58	4	4	1	NA	2.46	1	1	1	1	2	1	2	NA	33.2	1	1	1	1	NA	2	3	1	2	1	1	1	1	1	2	2	1	3	1	1	0.829	1	2	1
96692	77.9	42.3	1198	103.83	83.67	50.3	5.57	1	29	2	5	5	NA	5	2	NA	2	2	2	2	2	NA	26.2	2	NA	2	2	NA	4	3	2	3	0	0	0	0	0	2	1	1	3	1	1	0.779	1	2	1
96694	0	9.7	3186	193.78	373.99	99.32	32.52	1	39	3	3	6	NA	0.79	2	NA	2	2	1	1	1	1	23	1	2	2	2	NA	1	2	1	1	0	0	0	0	0	2	3	3	1	1	1	0	1	1	1
96695	48.1	2.7	1155	48.2	94.18	66.33	9.5	2	25	3	3	6	2	4.93	1	9	2	2	2	2	2	NA	27.9	2	NA	2	1	NA	1	2	1	3	1	0	0	0	0	2	1	1	2	1	1	0.481	1	2	1
96697	51.5	5.3	2682	114.89	299.15	116.63	19.76	1	25	3	3	1	NA	1.2	2	NA	2	2	2	1	1	3	22.8	2	NA	2	2	NA	1	2	1	1	0	0	0	0	0	2	2	2	3	1	1	0.515	1	1	1
96698	41.7	2.2	2540	90.23	269.56	122.57	15	1	40	3	2	1	NA	3.18	2	NA	2	2	2	2	1	3	39.7	2	NA	2	2	NA	1	2	1	2	0	0	0	0	0	2	1	2	2	1	1	0.417	1	2	1
96699	13.2	0.1	948	39.25	143.89	23.9	4.14	2	59	3	3	1	NA	1.47	1	4	2	2	2	2	2	NA	35.6	2	NA	2	2	NA	1	2	1	2	0	0	0	0	0	2	1	1	1	1	1	0.132	1	2	1
96700	32.2	6	2312	78.69	259.88	112.46	13.91	1	68	3	3	1	NA	0.59	1	1	2	2	2	1	1	3	32	2	NA	2	1	NA	1	2	1	1	1	0	0	0	0	2	2	2	2	1	1	0.322	2	1	2
96701	27.6	0.5	1276	53.7	125.31	50.54	12.11	1	74	2	2	1	NA	0.84	2	NA	1	2	2	2	1	3	24.2	2	NA	2	2	NA	4	2	1	1	0	0	0	0	1	2	1	2	2	1	1	0.276	2	1	2
96704	0.1	1.1	531	20.83	33.48	34.94	2.53	2	80	4	2	2	NA	1.98	1	1	2	2	2	2	1	3	31.8	1	1	2	1	NA	2	2	2	2	1	1	0	0	0	2	1	2	1	1	1	0.001	2	2	2
96705	60.3	0.7	1645	124.08	152.22	62.4	18.22	1	40	3	5	1	NA	5	2	NA	2	2	2	2	1	3	27.5	2	NA	2	1	NA	1	3	1	3	1	0	0	0	0	2	1	2	3	1	1	0.603	1	2	1
96706	26.4	0.6	2586	114.14	207.46	101.7	11.82	1	40	3	3	5	NA	5	2	NA	2	2	1	1	1	1	28.4	2	NA	2	1	NA	1	2	2	3	1	0	0	0	0	2	3	3	2	1	1	0.264	1	2	1
96707	74.5	1.1	1951	48.24	258.36	81.73	9.97	2	64	5	4	1	NA	1.64	1	2	2	2	2	2	1	1	25.4	1	2	2	1	NA	4	3	1	2	1	0	0	0	0	1	1	3	3	1	1	0.745	2	2	1
96708	22.7	10.8	2968	118.9	304.72	143.15	15.59	2	52	3	4	6	NA	5	2	NA	2	2	2	2	2	NA	29.2	1	1	2	1	NA	1	3	1	3	1	1	0	0	0	2	1	1	2	1	1	0.227	1	2	1
96711	449.9	8.8	2151	51.65	302.12	95.09	8.66	2	36	1	4	3	2	0.68	2	NA	2	2	1	2	1	1	25.7	2	NA	2	2	NA	3	3	2	1	0	0	0	0	0	2	3	3	4	1	1	4.499	1	1	1
96712	23.4	2.6	1872	89.9	221.7	71.85	12.63	2	80	3	4	2	NA	1.88	1	9	2	2	2	2	2	NA	32.9	1	1	2	1	NA	1	3	2	2	1	1	0	0	0	2	1	1	2	1	1	0.234	2	2	2
96718	186.9	10.1	1687	88.46	166.96	74.82	9.93	1	80	3	2	2	NA	1.11	2	NA	2	2	2	1	2	NA	26.2	2	NA	2	1	NA	1	2	2	1	1	0	0	0	0	2	2	1	4	1	1	1.869	2	1	2
96720	114.3	6.2	1899	116.13	205.5	57.35	17.65	1	80	3	4	1	NA	2.43	2	NA	2	2	2	1	1	3	35	2	NA	2	1	NA	1	3	1	2	1	0	0	0	0	2	2	2	4	1	1	1.143	2	2	2
96721	47.3	2.6	4241	130.1	378.26	246.83	16.34	2	32	1	3	1	2	5	2	NA	2	2	2	1	1	3	51.8	1	1	3	2	NA	3	2	1	3	0	1	0	0	0	2	2	2	2	1	1	0.473	1	2	1
96722	86.7	3	2083	107.88	190.42	83.68	15.91	1	68	3	3	1	NA	1.7	1	9	2	2	1	2	2	NA	51.5	1	1	2	1	NA	1	2	1	2	1	1	0	0	0	2	3	1	3	1	1	0.867	2	2	2
96723	9.7	5.4	869	41.8	80.37	42.73	3.08	2	38	3	3	3	2	0.91	2	NA	2	2	2	1	1	1	19.5	2	NA	2	2	NA	1	2	2	1	0	0	0	0	0	2	2	3	1	1	1	0.097	1	1	1
96726	314	3.7	2539	106.39	259.14	122.09	7.24	2	61	4	4	2	NA	0.97	1	9	2	2	2	1	1	3	63.4	2	NA	3	2	NA	2	3	2	1	0	0	0	0	0	2	2	2	4	1	1	3.14	2	1	1
96727	18.1	0.8	694	19.9	120.62	16.4	2.04	2	76	2	1	2	NA	4.06	1	9	1	2	2	1	2	NA	36.6	1	2	1	1	NA	4	1	2	3	1	0	1	0	1	2	2	1	1	2	0	0.181	2	2	2
96730	102.5	6.7	1975	135.82	184.16	74.98	24.28	2	53	2	4	1	NA	2.67	2	NA	2	2	1	2	2	NA	28.2	2	NA	2	2	NA	4	3	1	2	0	0	0	0	0	2	3	1	3	1	1	1.025	1	2	1
96731	25.2	14.7	2104	71.93	243.13	62.25	11.35	1	41	4	3	4	NA	3.25	2	NA	2	2	1	1	1	3	35.8	2	NA	2	2	NA	2	2	2	2	0	0	0	0	0	2	3	2	2	1	1	0.252	1	2	1
96732	69.9	4.9	2523	104.52	253.58	111.37	15.31	1	57	3	4	1	NA	5	1	9	2	2	2	1	1	3	34	1	2	1	1	NA	1	3	1	3	1	0	1	0	0	2	2	2	3	1	1	0.699	1	2	1
96736	54.2	1.4	1509	54.97	214.1	51.94	8.13	1	72	4	4	1	NA	5	1	4	2	2	1	1	1	3	30	1	1	1	1	NA	2	3	1	3	1	1	1	0	0	2	3	2	3	1	1	0.542	2	2	2
96737	598	38.4	4023	145.43	683.78	75.89	13.84	2	34	5	5	5	2	2.39	2	NA	2	2	2	1	2	NA	20.5	2	NA	3	1	NA	4	3	2	2	1	0	0	0	0	2	2	1	4	1	1	5.98	1	2	1
96743	0.1	0.3	706	22.07	102.5	23.88	5.82	1	33	3	2	3	NA	1.91	2	NA	2	2	2	2	1	2	42.9	1	1	2	2	NA	1	2	2	2	0	1	0	0	0	2	1	3	1	1	1	0.001	1	2	1
96745	78.9	6.5	2539	89.84	213.36	74.29	11.06	2	52	4	3	5	NA	0.73	1	2	2	2	2	1	2	NA	52.8	1	1	2	1	NA	2	2	2	1	1	1	0	0	0	1	2	1	3	1	1	0.789	1	1	1
96748	128.7	0.3	1140	39.98	154.55	44.22	6.98	2	37	1	2	1	2	0.7	2	NA	2	2	2	2	2	NA	43.2	2	NA	2	1	NA	3	2	1	1	1	0	0	0	0	2	1	1	4	1	1	1.287	1	1	1
96750	32.2	0.2	1609	50.95	178.02	81.74	6.68	2	53	3	1	2	NA	0.71	1	9	2	2	2	2	1	3	37.6	2	NA	2	2	NA	1	1	2	1	0	0	0	0	0	2	1	2	2	1	1	0.322	1	1	1
96753	34	6.8	1585	52.01	157.34	49.13	10	1	78	4	1	1	NA	2.09	2	NA	2	2	2	2	2	NA	24.7	2	NA	2	1	NA	2	1	1	2	1	0	0	0	0	2	1	1	2	1	1	0.34	2	2	2
96764	9.8	2.6	4587	318.99	241.13	255.27	47.82	1	27	5	2	6	NA	1.6	2	NA	2	2	2	1	2	NA	20.9	2	NA	2	2	NA	4	2	1	2	0	0	0	0	0	2	2	1	1	1	1	0.098	1	2	1
96766	20.8	0.7	1767	59.01	207.71	80.02	11.28	2	52	4	4	2	NA	0.59	2	NA	2	2	2	2	2	NA	35.2	2	NA	2	2	NA	2	3	2	1	0	0	0	0	0	2	1	1	2	1	1	0.208	1	1	1
96768	17.2	3.5	1467	76.79	122.54	60.31	8.19	2	56	2	5	1	NA	5	1	1	2	2	2	2	1	3	26	2	NA	2	1	NA	4	3	1	3	1	0	0	0	0	2	1	2	1	1	1	0.172	1	2	1
96770	92.4	15.9	3420	148.77	265.36	201.29	14.89	2	78	3	3	2	NA	2.49	1	1	2	2	2	2	2	NA	27.1	1	1	2	2	NA	1	2	2	2	0	1	0	0	0	2	1	1	3	1	1	0.924	2	2	2
96771	8.1	0.7	1054	29.62	127.24	48.49	3.99	2	67	2	3	3	NA	1.24	1	1	2	2	2	2	2	NA	27.3	2	NA	2	1	NA	4	2	2	1	1	0	0	0	0	2	1	1	1	1	1	0.081	2	1	2
96774	19.3	0.7	912	21.3	82.49	57.39	4.72	2	28	5	5	1	3	2.69	2	NA	2	2	2	2	2	NA	22.1	2	NA	2	1	NA	4	3	1	2	1	0	0	0	0	2	1	1	1	1	1	0.193	1	2	1
96784	9.2	3.5	1288	61.29	164.61	44.29	8.94	1	74	1	1	1	NA	0.57	2	NA	2	2	2	2	1	3	24.7	2	NA	1	2	NA	3	1	1	1	0	0	1	0	0	2	1	2	1	1	1	0.092	2	1	2
96785	61.7	4.8	1892	74.62	239.62	72.72	14.91	2	80	2	1	2	NA	1.18	1	1	2	2	2	2	2	NA	NA	1	1	2	1	NA	4	1	2	1	1	1	0	0	0	2	1	1	3	2	0	0.617	2	1	2
96787	56.7	3.8	1411	65.88	193.71	47.56	7.78	2	79	3	5	3	NA	3.09	1	2	2	2	2	1	2	NA	24.1	2	NA	2	1	NA	1	3	2	2	1	0	0	0	0	1	2	1	3	1	1	0.567	2	2	2
96788	120	3.2	4080	130.67	475.27	169.18	17.08	2	29	4	4	6	2	2.06	1	2	2	2	2	2	1	3	39.5	2	NA	2	1	NA	2	3	1	2	1	0	0	0	0	1	1	2	4	1	1	1.2	1	2	1
96789	13.4	1.6	780	20.05	127.18	21.25	2.64	2	80	2	1	5	NA	0.29	2	NA	2	2	2	2	2	NA	28.2	2	NA	1	1	NA	4	1	2	1	1	0	1	0	0	2	1	1	1	2	0	0.134	2	1	2
96792	446	0.9	1369	38.84	202.59	53.14	7.54	2	61	4	4	3	NA	3.48	1	9	2	2	2	2	1	3	26.5	2	NA	2	1	NA	2	3	2	2	1	0	0	0	0	2	1	2	4	1	1	4.46	2	2	1
96793	3.8	0.1	1818	39.29	255.55	71.34	4.75	1	54	4	2	1	NA	0.94	1	9	2	2	2	2	2	NA	34.9	2	NA	2	2	NA	2	2	1	1	0	0	0	0	0	2	1	1	1	2	0	0.038	1	1	1
96795	18.2	7.6	1644	119.14	33.25	95.62	18.66	1	22	3	3	5	NA	4.45	2	NA	2	2	2	1	1	3	39.6	2	NA	2	2	NA	1	2	2	3	0	0	0	0	0	2	2	2	1	1	1	0.182	1	2	1
96798	29.6	2.1	1434	49.86	148.61	71.98	5.91	1	70	4	3	2	NA	1.89	2	NA	2	2	2	2	1	3	35.6	1	1	1	1	NA	2	2	2	2	1	1	1	0	0	2	1	2	2	1	1	0.296	2	2	2
96799	16.8	1.6	1029	48.66	156.05	22.6	3.83	1	75	5	3	1	NA	0.86	2	NA	2	2	2	2	2	NA	26.9	1	1	1	1	NA	4	2	1	1	1	1	1	0	0	2	1	1	1	2	0	0.168	2	1	2
96800	14.7	2.7	3460	103.54	356.89	113.48	14.1	1	53	4	5	1	NA	1.58	2	NA	2	2	2	1	2	NA	30.6	1	1	2	2	NA	2	3	1	2	0	1	0	0	0	2	2	1	1	1	1	0.147	1	2	1
96804	79.8	0.2	1179	64.29	101.41	60.78	11.5	1	67	4	4	1	NA	0.96	1	1	2	2	2	1	2	NA	41.1	1	1	2	1	NA	2	3	1	1	1	1	0	0	0	2	2	1	3	1	1	0.798	2	1	2
96805	45.5	3.4	1200	34.34	168.73	46.42	5.33	2	64	2	1	1	NA	0.25	1	9	2	2	2	2	2	NA	37.8	1	2	2	1	NA	4	1	1	1	1	0	0	0	0	2	1	1	2	1	1	0.455	2	1	1
96809	37.6	3.7	1665	76.44	193.27	68.19	12.78	1	80	4	3	1	NA	0.65	2	NA	2	2	2	2	2	NA	27.5	1	1	2	2	NA	2	2	1	1	0	1	0	0	0	2	1	1	2	1	1	0.376	2	1	2
96810	16.9	1.1	1730	40.28	211.83	81.08	6.74	2	39	5	5	1	2	2.89	2	NA	2	2	1	1	1	3	27.8	2	NA	2	1	NA	4	3	1	2	1	0	0	0	0	2	3	2	1	1	1	0.169	1	2	1
96811	191.5	7.2	1290	80.2	194.31	26.33	16.61	2	35	4	4	6	3	1.29	2	NA	2	2	2	2	2	NA	30.8	2	NA	2	2	NA	2	3	1	1	0	0	0	0	0	2	1	1	4	1	1	1.915	1	1	1
96815	248.2	0	2300	134.9	277.26	78.14	9.42	1	77	3	4	4	NA	1.07	2	NA	2	2	2	2	2	NA	28.2	1	1	2	1	NA	1	3	2	1	1	1	0	0	0	2	1	1	4	1	1	2.482	2	1	2
96818	157.9	23.2	4386	189.73	492.55	184.94	13.59	1	49	4	3	1	NA	0.88	2	NA	2	2	1	1	1	2	22.8	2	NA	2	2	NA	2	2	1	1	0	0	0	0	0	2	3	3	4	1	1	1.579	1	1	1
96820	13.4	0.1	1852	52.92	224.75	86.21	6.91	1	47	3	4	5	NA	1.23	1	1	2	2	2	1	1	3	28.3	2	NA	2	1	NA	1	3	2	1	1	0	0	0	0	2	2	2	1	1	1	0.134	1	1	1
96826	56.6	0.8	1626	84.51	184.61	57.99	6.8	1	29	5	3	1	NA	2.43	2	NA	2	2	2	2	1	1	27.5	2	NA	2	1	NA	4	2	1	2	1	0	0	0	0	2	1	3	3	1	1	0.566	1	2	1
96830	130.2	0	1378	32.07	204.77	51.16	2.95	1	63	3	3	1	NA	1.6	2	NA	2	2	1	1	2	NA	30.4	2	NA	2	2	NA	1	2	1	2	0	0	0	0	0	2	3	1	4	1	1	1.302	2	2	1
96834	80.1	0.6	1155	28.56	171.89	39.28	2.85	1	77	2	3	3	NA	2.27	1	9	2	2	2	1	1	3	35.2	1	1	1	1	NA	4	2	2	2	1	1	1	0	0	2	2	2	3	1	1	0.801	2	2	2
96835	0	0.4	1408	78.79	155.49	50.66	7.69	2	68	3	5	3	NA	5	1	1	2	2	1	1	2	NA	26.9	2	NA	2	2	NA	1	3	2	3	0	0	0	0	0	2	3	1	1	1	1	0	2	2	2
96836	26.7	3.2	1282	47.94	158.24	53.11	6.46	2	59	4	3	3	NA	1.18	2	NA	2	2	2	2	1	3	40.4	1	1	1	1	NA	2	2	2	1	1	1	1	0	0	2	1	2	2	1	1	0.267	1	1	1
96839	63.4	4.7	3124	108.02	352.69	144.65	14.44	2	22	5	4	5	2	5	2	NA	2	2	2	1	1	3	44.9	2	NA	2	1	NA	4	3	2	3	1	0	0	0	0	2	2	2	3	1	1	0.634	1	2	1
96840	14.4	1.9	2233	215.84	155.96	78.91	21.14	1	67	5	5	1	NA	3.63	2	NA	2	2	1	2	2	NA	28.4	2	NA	2	1	NA	4	3	1	3	1	0	0	0	0	2	3	1	1	1	1	0.144	2	2	2
96841	15.8	0.6	957	85.2	71.39	37.61	6.84	1	74	3	3	3	NA	1.37	2	NA	2	2	2	2	1	3	20.3	2	NA	2	1	NA	1	2	2	2	1	0	0	0	0	2	1	2	1	1	1	0.158	2	2	2
96842	163.1	3.7	1074	32.27	143.37	45.81	5.1	2	75	3	5	3	NA	1.37	1	1	2	2	2	2	2	NA	32.9	1	1	2	1	NA	1	3	2	2	1	1	0	0	0	2	1	1	4	1	1	1.631	2	2	2
96844	65.4	0.9	2245	145.26	218.02	92.07	22.43	1	55	5	4	1	NA	2.44	2	NA	2	2	1	1	1	3	23.6	1	1	2	1	NA	4	3	1	2	1	1	0	0	0	2	3	2	3	1	1	0.654	1	2	1
96847	30.8	9.2	1053	41.93	119.16	45.97	4.08	2	44	4	3	1	2	2.78	2	NA	2	2	2	2	2	NA	20.6	2	NA	2	2	NA	2	2	1	2	0	0	0	0	0	2	1	1	2	1	1	0.308	1	2	1
96860	15.3	0.8	2372	78.87	288.55	91.77	5.81	2	22	3	5	1	2	4.62	2	NA	2	2	2	2	2	NA	27.8	2	NA	2	2	NA	1	3	1	3	0	0	0	0	0	2	1	1	1	1	1	0.153	1	2	1
96862	18.2	1	3345	101.02	247.5	177.13	14.24	2	51	3	5	1	NA	5	2	NA	2	2	2	2	2	NA	34.7	1	1	2	2	NA	1	3	1	3	0	1	0	0	0	2	1	1	1	1	1	0.182	1	2	1
96863	31.8	1.8	3183	106.17	352.55	155.17	14.93	1	56	3	5	1	NA	5	2	NA	2	2	1	1	2	NA	30.9	1	2	2	1	NA	1	3	1	3	1	0	0	0	0	2	3	1	2	1	1	0.318	1	2	1
96865	18.4	2.7	2359	136.89	215.17	107.73	9.96	2	28	4	4	6	2	1.13	2	NA	2	2	1	2	1	3	22.7	2	NA	2	1	NA	2	3	1	1	1	0	0	0	0	2	3	2	1	1	1	0.184	1	1	1
96866	122.7	5.8	2431	144.45	200.96	122.13	22.11	1	80	5	5	1	NA	5	2	NA	1	2	2	2	2	NA	25.8	1	1	1	1	NA	4	3	1	3	1	1	1	0	1	2	1	1	4	2	0	1.227	2	2	2
96871	17.5	6.7	1781	58.22	226.29	73.16	6.43	1	72	3	5	1	NA	2.46	1	2	2	2	2	1	1	3	29.4	1	2	2	1	NA	1	3	1	2	1	0	0	0	0	1	2	2	1	1	1	0.175	2	2	2
96874	38.4	0.3	2003	41.65	304.19	72.65	6.94	2	55	1	4	1	NA	5	2	NA	2	2	2	1	2	NA	25.7	2	NA	2	1	NA	3	3	1	3	1	0	0	0	0	2	2	1	2	1	1	0.384	1	2	1
96876	17.5	2.9	1640	64.19	146.23	86.52	5.67	2	60	4	3	1	NA	0.81	2	NA	1	2	2	2	2	NA	31.3	1	1	1	1	NA	2	2	1	1	1	1	1	0	1	2	1	1	1	1	1	0.175	2	1	1
96877	73	8.2	3212	85.02	348.2	167.76	13.89	1	60	4	3	3	NA	2.47	2	NA	2	2	2	2	2	NA	32.5	2	NA	2	2	NA	2	2	2	2	0	0	0	0	0	2	1	1	3	1	1	0.73	2	2	1
96884	67.7	3.7	3062	87.83	518.96	71.63	11.46	2	55	5	5	1	NA	5	1	2	2	2	2	2	2	NA	27.3	2	NA	2	1	NA	4	3	1	3	1	0	0	0	0	1	1	1	3	2	0	0.677	1	2	1
96885	191.7	2	4188	125.85	552.52	173.5	21.03	1	24	1	1	6	NA	0.48	2	NA	2	2	1	1	1	3	30	1	2	2	2	NA	3	1	1	1	0	0	0	0	0	2	3	2	4	1	1	1.917	1	1	1
96887	53	0.5	1355	34.06	210.04	46.75	5.19	2	57	3	3	1	NA	1.82	1	1	2	2	2	1	2	NA	28	1	1	2	1	NA	1	2	1	2	1	1	0	0	0	2	2	1	3	2	0	0.53	1	2	1
96890	132.5	4.1	4166	236.06	366.73	195.72	33.03	1	20	4	3	5	NA	0.74	2	NA	2	2	2	1	1	1	21.6	2	NA	2	2	NA	2	2	2	1	0	0	0	0	0	2	2	3	4	1	1	1.325	1	1	1
96891	59.1	1.2	1373	34.64	171.96	64.97	3.89	1	41	4	4	6	NA	2.47	2	NA	2	2	1	1	1	1	27.1	1	2	2	1	NA	2	3	1	2	1	0	0	0	0	2	3	3	3	1	1	0.591	1	2	1
96892	76.4	8.7	2113	89.99	260.46	83.11	13.1	2	65	3	4	3	NA	2.91	2	NA	2	2	2	2	2	NA	31.9	1	1	2	1	NA	1	3	2	2	1	1	0	0	0	2	1	1	3	1	1	0.764	2	2	2
96895	202.1	3.7	917	32.56	101.93	33.26	4.81	2	60	2	3	1	NA	5	2	NA	2	2	2	2	2	NA	26.6	2	NA	2	1	NA	4	2	1	3	1	0	0	0	0	2	1	1	4	1	1	2.021	2	2	1
96896	84.1	0.2	1035	54.14	121.07	37.61	6.17	2	80	4	3	2	NA	4.08	1	2	2	2	2	2	2	NA	23.1	1	1	1	1	NA	2	2	2	3	1	1	1	0	0	1	1	1	3	1	1	0.841	2	2	2
96898	369.7	7.4	2981	141.32	441.08	82.09	12.75	1	56	2	3	3	NA	0.87	2	NA	2	2	2	2	2	NA	30.7	2	NA	2	2	NA	4	2	2	1	0	0	0	0	0	2	1	1	4	1	1	3.697	1	1	1
96899	21.2	5.4	2426	76.98	293.87	107.98	10.59	1	21	4	2	5	NA	2.79	2	NA	2	2	2	2	2	NA	25.5	2	NA	2	1	NA	2	2	2	2	1	0	0	0	0	2	1	1	2	1	1	0.212	1	2	1
96901	140.5	13.5	1828	124.35	236.34	51.18	11.26	2	33	1	2	6	2	0.85	2	NA	2	2	1	1	2	NA	26.2	2	NA	2	2	NA	3	2	1	1	0	0	0	0	0	2	3	1	4	1	1	1.405	1	1	1
96902	65.1	14.7	2063	76.94	280.39	64.71	22.67	1	75	3	4	2	NA	4.56	1	1	1	1	2	2	1	3	24.1	1	1	2	1	NA	1	3	2	3	1	1	0	1	1	2	1	2	3	1	1	0.651	2	2	2
96903	166.3	1.8	2545	100.81	338.29	92.59	10.2	1	51	5	5	1	NA	1.56	2	NA	2	1	2	2	1	1	24.2	2	NA	1	2	NA	4	3	1	2	0	0	1	1	0	2	1	3	4	2	0	1.663	1	2	1
96906	148.7	12.4	3091	160.82	393.67	93.47	15.06	1	74	3	4	1	NA	2.48	1	1	2	2	2	2	2	NA	31.7	1	1	2	1	NA	1	3	1	2	1	1	0	0	0	2	1	1	4	1	1	1.487	2	2	2
96907	15	3.4	1184	39.08	158.43	44.66	3.71	2	35	3	4	1	2	3.92	2	NA	1	2	2	1	1	3	35.9	2	NA	2	2	NA	1	3	1	3	0	0	0	0	1	2	2	2	1	1	1	0.15	1	2	1
96908	98.9	4.5	1693	49.53	200.94	77.33	8.86	2	73	5	3	1	NA	2.19	1	1	2	2	2	2	1	3	27.5	2	NA	1	1	NA	4	2	1	2	1	0	1	0	0	2	1	2	3	1	1	0.989	2	2	2
96912	1	6.8	2647	100.27	230.55	135.66	10.19	1	50	4	5	1	NA	5	2	NA	2	2	2	2	2	NA	34	1	1	2	1	NA	2	3	1	3	1	1	0	0	0	2	1	1	1	1	1	0.01	1	2	1
96913	52.3	6.7	2191	72.8	301.51	81.94	10.2	2	25	5	5	5	2	4.78	2	NA	2	2	2	1	2	NA	26.1	2	NA	2	2	NA	4	3	2	3	0	0	0	0	0	2	2	1	3	1	1	0.523	1	2	1
96915	27.6	4.1	2342	103.11	198.27	106.84	9.45	1	49	3	5	1	NA	5	2	NA	2	2	2	2	1	3	28.7	2	NA	1	1	NA	1	3	1	3	1	0	1	0	0	2	1	2	2	1	1	0.276	1	2	1
96916	49.1	5.7	1965	83.58	184.09	90.17	8.16	2	69	1	3	6	NA	3.69	1	1	2	2	2	2	2	NA	38.1	2	NA	2	1	NA	3	2	1	3	1	0	0	0	0	2	1	1	2	1	1	0.491	2	2	2
96921	31.9	1.7	1994	75.31	209.89	97.25	8.61	1	57	3	5	1	NA	1.78	1	1	2	2	1	1	2	NA	44.2	1	1	2	1	NA	1	3	1	2	1	1	0	0	0	2	3	1	2	1	1	0.319	1	2	1
96922	165.6	7.9	851	71.85	52.53	38.68	17.53	1	57	3	4	1	NA	5	1	4	2	2	1	1	2	NA	30.7	1	1	3	1	NA	1	3	1	3	1	1	0	0	0	2	3	1	4	1	1	1.656	1	2	1
96926	183.7	8.4	3858	151.2	456.9	161.69	24.19	1	59	3	5	1	NA	5	2	NA	2	2	1	1	2	NA	22.4	2	NA	2	1	NA	1	3	1	3	1	0	0	0	0	2	3	1	4	1	1	1.837	1	2	1
96927	97	1.1	2927	105.49	401.93	108.82	12.36	1	70	3	5	1	NA	3.34	1	1	2	2	2	1	1	3	32.4	1	1	2	1	NA	1	3	1	2	1	1	0	0	0	2	2	2	3	1	1	0.97	2	2	2
96928	20.8	2.4	1986	93.98	127.84	128.44	9.15	1	71	4	2	1	NA	1.54	2	NA	2	2	2	2	2	NA	23.7	1	1	1	2	NA	2	2	1	2	0	1	1	0	0	2	1	1	2	1	1	0.208	2	2	2
96933	137.6	17.5	5087	211.89	556.89	225.03	36.96	1	59	3	4	1	NA	1.1	2	NA	2	2	2	2	1	3	23.2	2	NA	2	1	NA	1	3	1	1	1	0	0	0	0	2	1	2	4	1	1	1.376	1	1	1
96934	3.9	1.1	1068	41.1	150.09	23.01	5.55	2	55	4	4	2	NA	0.04	1	2	2	2	2	1	1	1	15.5	1	2	2	2	NA	2	3	2	1	0	0	0	0	0	1	2	3	1	1	1	0.039	1	1	1
96939	0.1	0	1175	20.06	241.45	18.26	4.87	2	32	3	3	6	2	0.71	1	4	2	2	1	1	1	1	30.4	2	NA	2	2	NA	1	2	1	1	0	0	0	0	0	2	3	3	1	1	1	0.001	1	1	1
96940	190.2	4.9	1459	52.46	276.43	23.77	5.94	2	59	3	5	1	NA	3.69	2	NA	2	2	2	1	2	NA	22.1	2	NA	2	1	NA	1	3	1	3	1	0	0	0	0	2	2	1	4	2	0	1.902	1	2	1
96944	104.6	3.8	1294	42.51	179.36	46.49	4.21	2	70	1	3	1	NA	1.75	1	1	2	2	2	1	2	NA	27.9	2	NA	2	1	NA	3	2	1	2	1	0	0	0	0	2	2	1	3	1	1	1.046	2	2	2
96946	4.4	0	238	1.26	46.27	5.72	0.39	1	77	1	2	3	NA	2.06	2	NA	2	1	2	2	1	3	30	1	1	1	1	NA	3	2	2	2	1	1	1	1	0	2	1	2	1	1	1	0.044	2	2	2
96951	18.5	0.3	1150	57.97	140.82	40.06	4.07	2	36	3	4	5	2	1.48	2	NA	2	2	2	2	2	NA	33.8	1	2	2	2	NA	1	3	2	2	0	0	0	0	0	2	1	1	1	1	1	0.185	1	2	1
96953	136.9	6.3	2366	53.73	439.76	46.76	6.96	2	60	3	3	1	NA	1.19	1	2	1	2	1	1	2	NA	32.3	1	1	2	2	NA	1	2	1	1	0	1	0	0	1	1	3	1	4	2	0	1.369	2	1	1
96955	90	0.2	1560	50.66	213.81	58.3	8.91	1	64	5	2	1	NA	5	2	NA	2	2	2	2	2	NA	27.7	1	1	1	1	NA	4	2	1	3	1	1	1	0	0	2	1	1	3	1	1	0.9	2	2	1
96956	76.4	2.7	2429	110.34	247.84	111.82	9.86	1	70	3	2	1	NA	3.16	2	NA	2	1	2	2	1	3	27.9	2	NA	2	2	NA	1	2	1	2	0	0	0	1	0	2	1	2	3	1	1	0.764	2	2	2
96958	73.1	0.6	2001	97.93	182.71	99.74	7.14	2	24	4	4	1	2	1.21	2	NA	2	2	2	2	2	NA	39.1	2	NA	2	1	NA	2	3	1	1	1	0	0	0	0	2	1	1	3	1	1	0.731	1	1	1
96959	111.8	1.8	2495	60.61	319.75	111.09	7.25	1	33	5	5	1	NA	4.93	2	NA	2	2	2	2	2	NA	24.9	2	NA	2	2	NA	4	3	1	3	0	0	0	0	0	2	1	1	4	2	0	1.118	1	2	1
96962	99.1	1.8	2029	60.77	256.67	89.66	9.86	2	71	5	5	1	NA	5	2	NA	2	2	2	1	2	NA	25.5	1	1	2	1	NA	4	3	1	3	1	1	0	0	0	2	2	1	3	1	1	0.991	2	2	2
96964	6	0.7	1312	45.77	145.02	64.61	5.82	2	65	4	4	5	NA	5	2	NA	2	2	2	2	1	3	27.3	2	NA	2	1	NA	2	3	2	3	1	0	0	0	0	2	1	2	1	1	1	0.06	2	2	2
96965	257.2	6.9	1863	82.39	242.98	64.02	9.84	1	52	2	5	1	NA	0.81	1	4	2	2	2	2	2	NA	30.6	1	2	2	2	NA	4	3	1	1	0	0	0	0	0	2	1	1	4	1	1	2.572	1	1	1
96967	91	3.7	2734	130.25	352.6	88.22	13.78	2	21	5	3	5	2	0.64	2	NA	2	2	2	2	2	NA	19.3	2	NA	2	2	NA	4	2	2	1	0	0	0	0	0	2	1	1	3	1	1	0.91	1	1	1
96969	115.4	0.5	2966	141.58	314.14	128.99	15.52	1	38	1	1	6	NA	1.2	2	NA	2	2	1	1	1	3	26.9	2	NA	2	2	NA	3	1	1	1	0	0	0	0	0	2	3	2	4	1	1	1.154	1	1	1
96970	1.2	0.1	485	37.77	59.06	9.92	7.31	2	49	5	3	3	NA	2.04	2	NA	2	2	2	2	2	NA	21.8	2	NA	1	1	NA	4	2	2	2	1	0	1	0	0	2	1	1	1	2	0	0.012	1	2	1
96972	2	0.4	1033	26.31	165.01	31.3	2.63	2	62	4	4	6	NA	1.21	2	NA	2	2	1	2	2	NA	23.9	1	1	2	2	NA	2	3	1	1	0	1	0	0	0	2	3	1	1	1	1	0.02	2	1	1
96975	12.5	4.1	3002	85.48	263.27	111.5	8.83	2	30	4	4	5	2	4.12	2	NA	2	2	2	2	2	NA	24.7	2	NA	2	2	NA	2	3	2	3	0	0	0	0	0	2	1	1	1	1	1	0.125	1	2	1
96976	181.3	4.3	2432	135.58	286.44	86.16	10.87	1	63	3	3	1	NA	5	2	NA	2	1	2	2	2	NA	25.2	1	1	2	1	NA	1	2	1	3	1	1	0	1	0	2	1	1	4	1	1	1.813	2	2	1
96978	12.6	0.3	1840	58.8	192.3	62.84	8.4	1	60	4	4	1	NA	1.79	2	NA	2	2	2	2	1	1	25.8	1	1	2	1	NA	2	3	1	2	1	1	0	0	0	2	1	3	1	1	1	0.126	2	2	1
96979	29.4	3.4	3084	145.72	323.17	133.44	23.41	2	34	2	4	1	2	3.33	2	NA	2	2	2	2	2	NA	33.5	1	1	2	1	NA	4	3	1	2	1	1	0	0	0	2	1	1	2	1	1	0.294	1	2	1
96983	3.9	0.3	877	20.91	111.02	39.13	3.27	1	80	3	3	3	NA	1.81	1	1	2	2	1	2	2	NA	31.8	1	1	2	2	NA	1	2	2	2	0	1	0	0	0	2	3	1	1	1	1	0.039	2	2	2
96990	275	5.5	3261	124.35	485.52	99.13	12.61	1	30	2	1	1	NA	1.19	1	9	2	2	2	2	2	NA	30.1	2	NA	2	2	NA	4	1	1	1	0	0	0	0	0	2	1	1	4	1	1	2.75	1	1	1
96992	5.3	0.2	2375	64.75	329.11	89.53	8.15	1	28	4	3	1	NA	2.6	2	NA	2	2	1	1	2	NA	28	2	NA	2	2	NA	2	2	1	2	0	0	0	0	0	2	3	1	1	1	1	0.053	1	2	1
96993	124.1	5.2	2871	107.02	273.64	110.51	14.88	1	52	3	4	1	NA	4.93	1	4	2	2	2	1	2	NA	44.9	1	1	2	2	NA	1	3	1	3	0	1	0	0	0	2	2	1	4	1	1	1.241	1	2	1
96994	21	0.6	2105	73.15	280.77	79.74	8.53	1	61	2	2	1	NA	0.92	1	1	2	2	2	1	1	3	46.5	2	NA	2	2	NA	4	2	1	1	0	0	0	0	0	2	2	2	2	1	1	0.21	2	1	1
96996	67.6	0.9	1271	58.89	165.61	43.65	9.13	2	38	2	2	1	2	2.29	2	NA	2	2	2	1	2	NA	30.4	2	NA	2	1	NA	4	2	1	2	1	0	0	0	0	2	2	1	3	1	1	0.676	1	2	1
96998	4.9	1.6	766	39.47	78.52	32.65	3.81	2	68	5	4	3	NA	0.74	1	1	2	2	2	1	1	2	42.7	1	1	1	1	NA	4	3	2	1	1	1	1	0	0	2	2	3	1	1	1	0.049	2	1	2
97009	9.1	0.5	2330	69.22	272.86	64.46	9.18	1	30	4	4	5	NA	4.07	2	NA	2	2	2	2	1	1	23.9	2	NA	2	2	NA	2	3	2	3	0	0	0	0	0	2	1	3	1	1	1	0.091	1	2	1
97011	5.1	2	1082	36.92	128.37	46.93	4.25	2	26	3	4	5	2	5	2	NA	2	2	2	1	1	1	28.6	2	NA	2	2	NA	1	3	2	3	0	0	0	0	0	2	2	3	1	1	1	0.051	1	2	1
97013	74	12.8	2522	88.65	365.17	81.5	14.26	1	50	1	2	6	NA	0.1	2	NA	2	2	2	2	1	1	32.8	1	1	2	1	NA	3	2	1	1	1	1	0	0	0	2	1	3	3	1	1	0.74	1	1	1
97017	10.8	2.4	1051	28.87	92.21	63.36	2.95	2	66	3	2	3	NA	0.95	2	NA	2	2	2	2	2	NA	30.2	2	NA	2	2	NA	1	2	2	1	0	0	0	0	0	2	1	1	1	1	1	0.108	2	1	2
97018	25.6	2.4	5796	175.93	393.29	415.24	36.01	1	27	4	3	1	NA	1.02	2	NA	2	2	2	2	1	1	23.1	2	NA	2	2	NA	2	2	1	1	0	0	0	0	0	2	1	3	2	1	1	0.256	1	1	1
97021	53.8	18	4273	147.28	517.41	180.32	25.84	1	27	3	3	6	NA	1.59	2	NA	2	2	1	1	1	1	26.8	2	NA	2	2	NA	1	2	1	2	0	0	0	0	0	2	3	3	3	1	1	0.538	1	2	1
97022	59.1	0.3	1249	42.71	200.24	33.51	5.9	1	46	2	3	4	NA	1.29	2	NA	2	2	2	1	2	NA	26.3	1	2	2	2	NA	4	2	2	1	0	0	0	0	0	2	2	1	3	1	1	0.591	1	1	1
97023	203.6	3.3	3360	158.42	311.79	165.34	21	2	80	1	1	3	NA	0.97	1	9	2	2	2	2	1	3	19.3	1	1	2	1	NA	3	1	2	1	1	1	0	0	0	2	1	2	4	1	1	2.036	2	1	2
97024	68.4	9.1	2793	145.13	289.11	121.01	25.84	2	55	3	2	3	NA	1.93	2	NA	2	2	2	2	2	NA	23.2	2	NA	2	1	NA	1	2	2	2	1	0	0	0	0	2	1	1	3	1	1	0.684	1	2	1
97026	69.7	4.1	1585	47.22	185.93	74.14	6.12	2	80	3	3	2	NA	1.58	1	4	2	1	2	2	2	NA	26.4	1	1	1	1	NA	1	2	2	2	1	1	1	1	0	2	1	1	3	1	1	0.697	2	2	2
97027	6.1	0.3	1283	39.31	195.68	38.72	4.86	2	26	5	5	5	2	0.08	2	NA	2	2	2	2	2	NA	25	2	NA	2	2	NA	4	3	2	1	0	0	0	0	0	2	1	1	1	1	1	0.061	1	1	1
97029	174.8	8.7	2902	122.21	313.5	94.51	14.57	1	55	5	5	3	NA	5	2	NA	2	2	2	2	1	3	25.8	1	1	2	2	NA	4	3	2	3	0	1	0	0	0	2	1	2	4	1	1	1.748	1	2	1
97030	37.3	31.4	1962	109.35	226.69	68.54	6.28	2	57	2	5	1	NA	5	2	NA	2	2	2	1	2	NA	32.9	2	NA	2	1	NA	4	3	1	3	1	0	0	0	0	2	2	1	2	2	0	0.373	1	2	1
97031	233.5	0.4	1353	35.48	225.82	44.71	6.84	1	70	4	2	1	NA	4.16	1	2	2	2	1	1	1	3	30.1	2	NA	2	1	NA	2	2	1	3	1	0	0	0	0	1	3	2	4	1	1	2.335	2	2	2
97032	150.1	34.6	7284	545.2	401.52	250.49	477.53	1	50	3	3	1	NA	5	2	NA	2	2	2	2	1	3	26.5	2	NA	2	1	NA	1	2	1	3	1	0	0	0	0	2	1	2	4	1	1	1.501	1	2	1
97034	98.2	2.4	1551	63.84	144.31	87.35	12.86	2	31	3	4	5	2	1.44	2	NA	2	2	1	2	1	1	21.8	2	NA	2	2	NA	1	3	2	2	0	0	0	0	0	2	3	3	3	1	1	0.982	1	2	1
97035	147.4	1.5	1864	72.47	172.86	84.85	9.85	2	36	4	4	1	2	0.73	2	NA	2	2	2	2	2	NA	30.7	2	NA	2	2	NA	2	3	1	1	0	0	0	0	0	2	1	1	4	1	1	1.474	1	1	1
97036	83.4	3.4	2873	85.83	373.64	98.9799999999999	9.23	2	28	4	5	5	2	4.98	2	NA	2	2	2	1	2	NA	22.8	2	NA	2	1	NA	2	3	2	3	1	0	0	0	0	2	2	1	3	1	1	0.834	1	2	1
97038	21.7	5.7	2074	67.64	158.46	108.82	9.58	2	53	3	3	1	NA	0.86	2	NA	2	2	2	2	1	1	17.3	2	NA	2	2	NA	1	2	1	1	0	0	0	0	0	2	1	3	2	1	1	0.217	1	1	1
97039	181.8	3.5	3046	94.35	411.82	125.13	18.79	1	76	5	4	1	NA	2.41	2	NA	1	2	2	2	1	3	27.6	1	1	1	2	NA	4	3	1	2	0	1	1	0	1	2	1	2	4	2	0	1.818	2	2	2
97040	91.4	0	1337	27.96	190.11	54.03	4.47	2	58	4	3	2	NA	1.08	1	2	2	2	2	1	2	NA	28.1	1	1	1	1	NA	2	2	2	1	1	1	1	0	0	1	2	1	3	1	1	0.914	1	1	1
97041	38.8	0	711	54.11	87.48	15.44	10.81	2	26	4	4	5	2	5	2	NA	2	2	2	1	2	NA	32.7	2	NA	2	1	NA	2	3	2	3	1	0	0	0	0	2	2	1	2	1	1	0.388	1	2	1
97042	168.6	1.6	2364	124.97	249.82	91.68	14.7	2	33	3	5	1	2	5	2	NA	2	2	2	2	2	NA	22.6	2	NA	2	2	NA	1	3	1	3	0	0	0	0	0	2	1	1	4	1	1	1.686	1	2	1
97046	20.4	0.8	2835	89.58	373.81	112.48	16.85	1	61	4	4	1	NA	1.82	1	2	2	2	2	2	1	3	29.9	1	1	2	1	NA	2	3	1	2	1	1	0	0	0	1	1	2	2	1	1	0.204	2	2	1
97048	21.1	2.4	3133	108.89	370.29	137.75	21.33	2	34	4	4	5	2	0.62	2	NA	2	2	1	1	1	1	33.7	2	NA	2	2	NA	2	3	2	1	0	0	0	0	0	2	3	3	2	1	1	0.211	1	1	1
97049	77	4.8	2388	63.3	387.42	67.53	9.48	1	52	5	5	1	NA	3.73	2	NA	2	2	2	2	1	1	26.8	1	1	2	1	NA	4	3	1	3	1	1	0	0	0	2	1	3	3	1	1	0.77	1	2	1
97051	60.2	3.3	1956	102.68	279.55	47.34	13.71	1	68	5	1	1	NA	1.16	1	4	2	2	2	2	1	3	20.4	1	2	2	2	NA	4	1	1	1	0	0	0	0	0	2	1	2	3	2	0	0.602	2	1	2
97054	15.9	6.5	7050	180.09	746.71	199.94	22.52	1	40	3	2	5	NA	1.61	2	NA	2	2	1	1	1	1	28.5	1	1	2	1	NA	1	2	2	2	1	1	0	0	0	2	3	3	1	1	1	0.159	1	2	1
97055	311.3	3.9	4665	127.16	702.71	84.09	16.22	1	53	1	4	4	NA	0.99	2	NA	2	2	1	1	2	NA	33.6	1	1	2	2	NA	3	3	2	1	0	1	0	0	0	2	3	1	4	1	1	3.113	1	1	1
97057	226.5	1.7	1521	100.76	132.16	68.07	6.58	2	26	5	5	6	2	4.78	2	NA	2	2	2	2	2	NA	22.3	2	NA	2	1	NA	4	3	1	3	1	0	0	0	0	2	1	1	4	1	1	2.265	1	2	1
97058	139.2	0.1	1622	68.16	217.69	57.97	6.98	2	80	3	5	1	NA	3.34	1	1	2	2	2	2	2	NA	45.2	2	NA	1	1	NA	1	3	1	2	1	0	1	0	0	2	1	1	4	1	1	1.392	2	2	2
97060	76.4	0	126	1.72	31.46	0.8	0.2	1	20	4	4	5	NA	4.9	2	NA	2	2	2	1	2	NA	29.4	2	NA	2	2	NA	2	3	2	3	0	0	0	0	0	2	2	1	3	1	1	0.764	1	2	1
97063	54.1	3.3	2244	53.14	377.71	60.11	8.1	1	51	4	3	6	NA	4.81	1	2	2	2	1	1	1	1	18.2	2	NA	2	1	NA	2	2	1	3	1	0	0	0	0	1	3	3	3	1	1	0.541	1	2	1
97064	32.8	1.5	3006	95.72	335.82	142.21	14.55	1	24	1	5	6	NA	1.82	2	NA	2	2	2	1	2	NA	32.1	2	NA	2	2	NA	3	3	1	2	0	0	0	0	0	2	2	1	2	1	1	0.328	1	2	1
97065	99.6	1.9	1752	64.22	165.87	85.79	5.54	1	42	4	3	1	NA	1.33	2	NA	2	2	1	2	2	NA	33	2	NA	2	2	NA	2	2	1	2	0	0	0	0	0	2	3	1	3	1	1	0.996	1	2	1
97067	157.2	2	1897	49.54	292.66	60.47	7.14	1	59	5	5	1	NA	5	2	NA	2	2	2	2	2	NA	24.7	2	NA	2	1	NA	4	3	1	3	1	0	0	0	0	2	1	1	4	1	1	1.572	1	2	1
97071	64.1	3.8	1513	81.48	199.85	46.63	9.43	2	31	4	4	6	3	1.52	2	NA	2	2	2	2	1	3	34.8	2	NA	2	1	NA	2	3	1	2	1	0	0	0	0	2	1	2	3	1	1	0.641	1	2	1
97077	12.6	1.3	2222	65.06	206.85	124.85	8.39	2	52	4	4	3	NA	1.66	1	1	2	2	2	2	2	NA	49	1	1	2	1	NA	2	3	2	2	1	1	0	0	0	2	1	1	1	1	1	0.126	1	2	1
97078	18.6	0	1210	30.78	163.42	49.47	4.35	2	28	4	4	5	2	0.58	2	NA	2	2	1	1	2	NA	19.1	2	NA	2	2	NA	2	3	2	1	0	0	0	0	0	2	3	1	1	1	1	0.186	1	1	1
97080	156.1	8.2	1949	89.93	250.52	68.13	13.02	2	80	3	4	1	NA	5	1	1	2	2	2	2	2	NA	20.6	1	1	2	1	NA	1	3	1	3	1	1	0	0	0	2	1	1	4	2	0	1.561	2	2	2
97088	66	4.8	2925	130.83	301.33	144.5	19.54	1	60	3	4	3	NA	0	1	4	2	2	2	2	1	1	26.7	1	1	2	2	NA	1	3	2	1	0	1	0	0	0	2	1	3	3	1	1	0.66	2	1	1
97092	54.7	3.6	1618	93.39	66.59	107.87	13.04	2	31	4	4	5	2	5	2	NA	2	2	2	2	2	NA	53.2	1	1	2	1	NA	2	3	2	3	1	1	0	0	0	2	1	1	3	1	1	0.547	1	2	1
97093	116.6	0.1	919	29.07	85.36	55.85	4.31	2	35	4	4	1	2	3.03	2	NA	2	2	2	1	2	NA	36.3	2	NA	2	2	NA	2	3	1	2	0	0	0	0	0	2	2	1	4	1	1	1.166	1	2	1
97095	29.8	7.5	3041	76.83	365.69	96.73	7.3	2	44	5	4	3	2	3.49	2	NA	2	2	2	2	1	1	29.2	1	1	2	1	NA	4	3	2	2	1	1	0	0	0	2	1	3	2	1	1	0.298	1	2	1
97096	21.3	1.5	1227	43.97	132.64	60.3	3.91	2	69	3	4	3	NA	1.4	1	1	2	2	2	1	1	1	31.9	1	1	2	1	NA	1	3	2	2	1	1	0	0	0	2	2	3	2	1	1	0.213	2	2	2
97099	66.9	1.5	1593	68.85	158.15	78.08	6.36	2	77	3	5	1	NA	5	1	1	2	2	2	2	2	NA	32.4	1	2	1	1	NA	1	3	1	3	1	0	1	0	0	2	1	1	3	1	1	0.669	2	2	2
97102	39.1	4.1	1743	58.69	158.59	83.73	5.6	2	70	2	3	6	NA	5	1	9	1	2	1	1	2	NA	20.1	2	NA	2	1	NA	4	2	1	3	1	0	0	0	1	2	3	1	2	1	1	0.391	2	2	2
97103	121.4	1.2	2220	93.68	274.64	84.89	9.63	2	31	2	5	1	2	2.39	1	1	2	2	2	2	1	2	40.5	2	NA	2	1	NA	4	3	1	2	1	0	0	0	0	2	1	3	4	1	1	1.214	1	2	1
97104	27.4	0.9	1586	63.22	213.99	52.52	7.83	1	38	1	4	1	NA	1.09	1	2	2	2	2	1	2	NA	32.5	2	NA	2	2	NA	3	3	1	1	0	0	0	0	0	1	2	1	2	1	1	0.274	1	1	1
97105	67.6	10.4	2475	105.45	366.77	70.34	13.38	1	56	5	5	3	NA	4.68	1	1	2	2	1	1	2	NA	28.8	1	1	2	1	NA	4	3	2	3	1	1	0	0	0	2	3	1	3	1	1	0.676	1	2	1
97106	187	1.1	1399	70.56	154.62	57.12	5.21	2	20	3	4	6	2	0.37	2	NA	2	2	2	1	2	NA	18.8	2	NA	2	2	NA	1	3	1	1	0	0	0	0	0	2	2	1	4	1	1	1.87	1	1	1
97107	291.9	5.2	4332	168.14	543.37	172.97	16.91	1	49	5	4	5	NA	1.91	2	NA	2	2	1	2	2	NA	31.9	2	NA	2	1	NA	4	3	2	2	1	0	0	0	0	2	3	1	4	1	1	2.919	1	2	1
97108	5.6	5.9	1071	42.36	110.96	49.9	4.02	1	51	5	5	1	NA	5	2	NA	2	2	2	2	1	3	30.7	1	1	2	1	NA	4	3	1	3	1	1	0	0	0	2	1	2	1	1	1	0.056	1	2	1
97109	78.1	8.9	2299	79.92	327.42	81.2	10.34	2	74	3	4	1	NA	1.97	2	NA	2	2	2	2	1	3	36.8	1	1	1	1	NA	1	3	1	2	1	1	1	0	0	2	1	2	3	1	1	0.781	2	2	2
97111	183.6	0.2	1355	34.74	145.61	43.64	5.69	1	43	5	5	1	NA	0.58	2	NA	2	2	2	2	2	NA	27.9	2	NA	2	2	NA	4	3	1	1	0	0	0	0	0	2	1	1	4	1	1	1.836	1	1	1
97115	93	0	995	13.56	162.53	36.04	3.16	1	65	1	3	1	NA	1.95	1	2	2	2	2	2	1	3	30	1	2	1	2	NA	3	2	1	2	0	0	1	0	0	1	1	2	3	1	1	0.93	2	2	2
97116	17.6	2.5	2059	47.91	252.17	100.7	7.6	2	23	1	4	6	2	1.1	2	NA	2	2	1	1	1	3	30.3	2	NA	2	2	NA	3	3	1	1	0	0	0	0	0	2	3	2	1	1	1	0.176	1	1	1
97117	52.6	1.1	1063	38.94	116.95	50.62	6.63	2	63	1	4	3	NA	0.82	1	2	2	2	2	2	2	NA	24.5	1	2	1	1	NA	3	3	2	1	1	0	1	0	0	1	1	1	3	1	1	0.526	2	1	1
97118	113.7	0.3	3036	116.4	323.66	143.93	16.51	1	72	3	2	1	NA	4.62	1	1	1	2	1	1	1	3	36.4	1	1	2	1	NA	1	2	1	3	1	1	0	0	1	2	3	2	4	1	1	1.137	2	2	2
97121	29	38.8	810	83.75	67.1	22.65	4.4	2	44	5	4	4	2	0.93	2	NA	2	2	1	1	2	NA	35	2	NA	2	1	NA	4	3	2	1	1	0	0	0	0	2	3	1	2	1	1	0.29	1	1	1
97122	336.1	1.8	1450	83.78	194.18	40.74	8.57	2	29	4	4	1	2	1.7	2	NA	2	2	1	1	1	3	39.1	1	1	2	2	NA	2	3	1	2	0	1	0	0	0	2	3	2	4	1	1	3.361	1	2	1
97123	225.1	1.2	981	55.43	173.64	10.1	5.37	2	45	5	2	3	NA	1.39	2	NA	2	2	2	2	2	NA	21.4	2	NA	2	2	NA	4	2	2	2	0	0	0	0	0	2	1	1	4	2	0	2.251	1	2	1
97124	10.8	0.3	1508	41.63	211.94	37.2	4.44	2	62	3	3	3	NA	1.28	2	NA	2	2	2	1	1	3	27.5	1	1	2	1	NA	1	2	2	1	1	1	0	0	0	2	2	2	1	1	1	0.108	2	1	1
97128	105.8	7.7	2364	69.9	334.57	90.13	10.38	2	29	1	3	6	2	0.81	2	NA	2	2	1	2	2	NA	37.9	2	NA	2	2	NA	3	2	1	1	0	0	0	0	0	2	3	1	3	2	0	1.058	1	1	1
97129	81.9	3.9	1910	88.43	253.56	61.36	8.71	2	40	5	5	1	2	5	2	NA	2	2	2	2	2	NA	22.4	2	NA	2	1	NA	4	3	1	3	1	0	0	0	0	2	1	1	3	1	1	0.819	1	2	1
97131	129.7	5.4	1252	54.25	153.92	48.65	6.23	2	53	4	5	5	NA	5	2	NA	2	2	2	2	2	NA	28.6	2	NA	2	1	NA	2	3	2	3	1	0	0	0	0	2	1	1	4	2	0	1.297	1	2	1
97138	96	6.6	2926	111.75	220.63	177.24	15.58	2	47	3	3	3	NA	0.96	2	NA	2	2	2	2	2	NA	22.8	2	NA	2	1	NA	1	2	2	1	1	0	0	0	0	2	1	1	3	1	1	0.96	1	1	1
97139	102	2.9	3285	109.02	339.52	102.33	16.74	1	29	1	2	1	NA	0.8	2	NA	2	2	2	2	1	3	23.2	2	NA	2	2	NA	3	2	1	1	0	0	0	0	0	2	1	2	3	1	1	1.02	1	1	1
97142	151.9	13.7	7463	316.91	691.05	379.62	34.57	2	44	1	1	6	2	1.36	2	NA	2	2	1	1	2	NA	32.5	2	NA	2	2	NA	3	1	1	2	0	0	0	0	0	2	3	1	4	2	0	1.519	1	2	1
97143	12.5	0	1387	85.77	139.96	55.05	5.72	1	61	1	2	1	NA	5	2	NA	2	2	2	1	2	NA	34.4	2	NA	1	1	NA	3	2	1	3	1	0	1	0	0	2	2	1	1	1	1	0.125	2	2	1
97149	195.8	2.7	2356	87.74	387.22	56.04	12.3	2	66	2	5	1	NA	5	1	1	2	2	2	1	1	3	22.1	2	NA	2	1	NA	4	3	1	3	1	0	0	0	0	2	2	2	4	1	1	1.958	2	2	2
97150	2.5	0.3	2099	83	186.24	98.63	7.72	1	58	4	3	1	NA	1.86	2	NA	2	2	2	1	1	3	28	2	NA	2	1	NA	2	2	1	2	1	0	0	0	0	2	2	2	1	1	1	0.025	1	2	1
97153	110.9	14.2	4232	147.25	423.58	223.24	22.84	1	30	3	4	3	NA	1.52	2	NA	2	2	2	1	2	NA	34.7	2	NA	2	1	NA	1	3	2	2	1	0	0	0	0	2	2	1	4	1	1	1.109	1	2	1
97155	42.8	0.8	1922	79.99	247.73	45.92	13.45	1	52	3	2	6	NA	1.32	2	NA	2	2	1	1	2	NA	34.4	1	2	2	2	NA	1	2	1	2	0	0	0	0	0	2	3	1	2	1	1	0.428	1	2	1
97156	157.7	2.8	2283	56.24	350.51	79.4	9.58	2	45	5	5	1	NA	4.69	2	NA	2	2	2	1	2	NA	33.7	1	1	3	1	NA	4	3	1	3	1	1	0	0	0	2	2	1	4	1	1	1.577	1	2	1
97161	95	11.7	2423	103.08	247.61	115.23	12.37	1	60	5	3	3	NA	1.72	2	NA	2	2	2	2	1	3	NA	1	2	2	2	NA	4	2	2	2	0	0	0	0	0	2	1	2	3	1	1	0.95	2	2	1
97163	6.4	0.3	1443	64.31	214.38	33.17	12.98	1	55	5	2	1	NA	1.36	2	NA	2	2	2	2	2	NA	24.3	2	NA	2	2	NA	4	2	1	2	0	0	0	0	0	2	1	1	1	2	0	0.064	1	2	1
97165	11	1.5	2034	71.68	249.23	85.92	7.28	2	66	4	4	5	NA	2.36	2	NA	2	2	1	2	1	3	37.2	1	1	2	2	NA	2	3	2	2	0	1	0	0	0	2	3	2	1	1	1	0.11	2	2	2
97166	89	5.5	1930	72.76	294.58	56.19	10.42	2	40	1	2	1	2	1.09	2	NA	2	2	2	2	1	3	28	2	NA	2	2	NA	3	2	1	1	0	0	0	0	0	2	1	2	3	1	1	0.89	1	1	1
97168	42.1	1.2	2849	87.74	368.11	115.82	11.04	1	54	3	2	1	NA	2.77	1	4	2	2	2	1	1	1	22.8	2	NA	2	1	NA	1	2	1	2	1	0	0	0	0	2	2	3	2	1	1	0.421	1	2	1
97169	1.8	0.3	943	20.27	136.99	36.04	2.14	2	67	4	5	3	NA	1.06	2	NA	2	2	2	2	2	NA	33	1	1	2	1	NA	2	3	2	1	1	1	0	0	0	2	1	1	1	1	1	0.018	2	1	2
97174	154.5	1.5	3460	116.86	270.68	178.69	10.2	2	26	5	5	1	2	5	2	NA	2	2	2	2	2	NA	21.9	2	NA	2	1	NA	4	3	1	3	1	0	0	0	0	2	1	1	4	1	1	1.545	1	2	1
97176	74.9	3.1	2755	95.87	293.13	137.57	15.72	2	58	2	3	1	NA	1.83	1	2	2	2	2	1	2	NA	37.1	2	NA	2	1	NA	4	2	1	2	1	0	0	0	0	1	2	1	3	1	1	0.749	1	2	1
97180	13.4	11.2	1924	62.6	247.78	71.81	9.07	2	80	3	3	1	NA	2.31	2	NA	2	2	2	1	2	NA	27.9	2	NA	2	2	NA	1	2	1	2	0	0	0	0	0	2	2	1	1	1	1	0.134	2	2	2
97181	6.2	2.4	2077	45.18	174.29	83.29	5.53	1	65	2	1	1	NA	1.87	2	NA	2	1	2	1	2	NA	28.8	2	NA	1	2	NA	4	1	1	2	0	0	1	1	0	2	2	1	1	1	1	0.062	2	2	2
97183	137.1	5.7	3561	101.19	390.56	171.21	16.11	2	27	2	5	6	2	4.12	2	NA	2	2	2	2	2	NA	25.1	2	NA	2	1	NA	4	3	1	3	1	0	0	0	0	2	1	1	4	1	1	1.371	1	2	1
97186	24	2.8	2241	106.35	304.52	66.73	12.83	1	46	5	4	1	NA	5	1	2	1	2	2	1	1	3	35.3	1	1	1	1	NA	4	3	1	3	1	1	1	0	1	1	2	2	2	1	1	0.24	1	2	1
97188	12.1	3.6	2225	66.58	334.96	77.19	9.01	2	80	3	2	2	NA	1.82	1	1	2	1	2	2	2	NA	NA	1	1	2	2	NA	1	2	2	2	0	1	0	1	0	2	1	1	1	1	1	0.121	2	2	2
97189	1.4	1.2	1701	71.72	201.42	68.01	12	1	71	4	3	1	NA	3.13	2	NA	2	2	2	2	1	3	37.1	1	1	1	1	NA	2	2	1	2	1	1	1	0	0	2	1	2	1	1	1	0.014	2	2	2
97191	23	3.9	1351	43.72	160.21	45.93	9.94	2	44	1	1	5	2	0.41	2	NA	2	2	2	2	1	2	32.8	2	NA	2	2	NA	3	1	2	1	0	0	0	0	0	2	1	3	2	1	1	0.23	1	1	1
97192	16.1	2.4	1238	21.63	174.67	53.63	2.62	2	67	2	5	3	NA	2.39	1	4	2	2	1	1	2	NA	30.2	1	1	2	1	NA	4	3	2	2	1	1	0	0	0	2	3	1	1	1	1	0.161	2	2	2
97193	1.5	2.2	673	14.54	62.69	2.2	1.28	1	28	1	4	5	NA	3.29	2	NA	2	2	2	2	2	NA	32.7	1	1	2	1	NA	3	3	2	2	1	1	0	0	0	2	1	1	1	1	1	0.015	1	2	1
97197	134	5.8	2247	69.97	276.93	99.48	14.83	2	61	4	3	1	NA	5	1	1	2	2	2	2	2	NA	34.9	2	NA	2	1	NA	2	2	1	3	1	0	0	0	0	2	1	1	4	1	1	1.34	2	2	1
97198	145.3	8	2281	134.46	194.38	106.7	23.1	2	73	3	4	2	NA	1.23	1	1	2	2	2	2	1	1	26.4	1	1	2	1	NA	1	3	2	1	1	1	0	0	0	2	1	3	4	1	1	1.453	2	1	2
97200	134.7	3	2303	58.77	273.17	113.44	11.31	1	56	4	4	3	NA	1.49	2	NA	2	2	1	1	1	3	22.2	2	NA	2	2	NA	2	3	2	2	0	0	0	0	0	2	3	2	4	1	1	1.347	1	2	1
97201	34.6	3.9	3234	138.39	273.71	161.54	16.23	1	60	4	3	5	NA	0.16	2	NA	2	2	2	1	1	1	21.3	2	NA	2	2	NA	2	2	2	1	0	0	0	0	0	2	2	3	2	1	1	0.346	2	1	1
97206	116.4	5.3	3734	116.4	467.99	113.25	19.35	1	69	3	5	1	NA	5	1	1	2	2	1	1	1	3	27.4	2	NA	2	1	NA	1	3	1	3	1	0	0	0	0	2	3	2	4	1	1	1.164	2	2	2
97209	9	0.6	1307	33.95	193.64	45.94	4.69	2	71	3	3	1	NA	4.62	2	NA	2	2	2	1	2	NA	28.3	2	NA	2	1	NA	1	2	1	3	1	0	0	0	0	2	2	1	1	1	1	0.09	2	2	2
97210	48.9	0.1	1079	26.64	215.44	16.63	5	1	47	1	1	1	NA	1.11	2	NA	2	2	2	2	1	3	29.8	2	NA	1	2	NA	3	1	1	1	0	0	1	0	0	2	1	2	2	1	1	0.489	1	1	1
97216	49.1	58.7	1335	63.04	140.53	55.76	6.63	2	69	5	1	3	NA	1.06	1	1	2	1	1	1	1	3	52.6	1	1	1	1	NA	4	1	2	1	1	1	1	1	0	2	3	2	2	1	1	0.491	2	1	2
97223	0.5	7.1	5179	280.45	43.11	169.93	36.34	1	26	4	3	5	NA	4.16	2	NA	2	2	1	2	2	NA	25.1	2	NA	2	2	NA	2	2	2	3	0	0	0	0	0	2	3	1	1	1	1	0.005	1	2	1
97224	57.4	1.6	1557	44.88	211.94	67.04	6.94	2	72	3	3	1	NA	2.43	1	2	1	2	1	1	2	NA	24.7	1	2	2	1	NA	1	2	1	2	1	0	0	0	1	1	3	1	3	1	1	0.574	2	2	2
97225	280.3	2.7	3318	114.52	254.35	211.84	18.21	2	80	3	3	2	NA	5	1	1	2	2	2	1	1	2	41.5	1	1	2	1	NA	1	2	2	3	1	1	0	0	0	2	2	3	4	1	1	2.803	2	2	2
97229	4.6	0.8	720	21.57	86.32	32.97	2.23	2	80	3	5	1	NA	2.71	1	9	2	2	1	1	1	3	25.9	1	1	2	1	NA	1	3	1	2	1	1	0	0	0	2	3	2	1	1	1	0.046	2	2	2
97231	1.8	0.4	1137	35.42	147.18	45.19	5.4	2	27	5	4	5	2	2.94	2	NA	2	2	2	2	1	2	31	2	NA	2	1	NA	4	3	2	2	1	0	0	0	0	2	1	3	1	1	1	0.018	1	2	1
97233	34.6	1	1521	69.45	238.87	32.63	9.19	1	69	5	5	1	NA	1.54	2	NA	2	2	2	2	1	3	25.6	1	1	1	1	NA	4	3	1	2	1	1	1	0	0	2	1	2	2	1	1	0.346	2	2	2
97234	46.6	0.3	1243	32.85	185.54	43.16	3.72	2	32	5	4	5	2	0.28	2	NA	2	2	1	1	2	NA	35	1	1	2	2	NA	4	3	2	1	0	1	0	0	0	2	3	1	2	1	1	0.466	1	1	1
97235	53.3	6.1	2227	67.23	310.13	82.99	17.87	2	35	3	3	6	2	0.02	2	NA	2	2	1	1	1	1	29.4	2	NA	2	2	NA	1	2	1	1	0	0	0	0	0	2	3	3	3	1	1	0.533	1	1	1
97236	299.6	7.3	3418	141.02	434.53	133.24	19.97	1	45	5	5	1	NA	4.17	2	NA	2	2	2	1	2	NA	25.2	1	1	2	1	NA	4	3	1	3	1	1	0	0	0	2	2	1	4	2	0	2.996	1	2	1
97242	140.3	10.1	1961	80.74	253.12	71.84	12.07	1	75	3	3	1	NA	1.52	1	1	2	2	1	1	2	NA	28.5	1	1	2	1	NA	1	2	1	2	1	1	0	0	0	2	3	1	4	1	1	1.403	2	2	2
97245	7.1	2.9	2049	103.03	256.62	67.65	16.87	1	39	3	3	1	NA	2.28	2	NA	2	2	1	1	1	3	25.7	1	1	2	2	NA	1	2	1	2	0	1	0	0	0	2	3	2	1	1	1	0.071	1	2	1
97247	14.3	1	1661	69.35	135	94.31	10.3	1	45	1	3	1	NA	3.38	2	NA	2	2	2	1	1	3	27.2	2	NA	2	1	NA	3	2	1	2	1	0	0	0	0	2	2	2	1	1	1	0.143	1	2	1
97248	135.7	11.9	2651	79.34	440.78	67.45	14.34	2	68	2	1	4	NA	1.1	2	NA	2	2	2	2	2	NA	25.8	2	NA	2	2	NA	4	1	2	1	0	0	0	0	0	2	1	1	4	1	1	1.357	2	1	2
97249	46.6	11.3	2443	70.03	353.11	88.13	8.15	2	20	4	4	5	2	1.14	2	NA	2	2	2	1	2	NA	32	2	NA	2	2	NA	2	3	2	1	0	0	0	0	0	2	2	1	2	1	1	0.466	1	1	1
97250	90.6	5.9	3365	122.67	413.74	109.59	15.81	1	32	3	4	5	NA	1.81	2	NA	2	2	1	1	2	NA	23.2	2	NA	2	1	NA	1	3	2	2	1	0	0	0	0	2	3	1	3	1	1	0.906	1	2	1
97253	75.7	12.7	2090	59.11	348.43	57.57	22.51	2	57	4	2	6	NA	0.12	1	2	2	2	2	1	2	NA	31.6	1	1	2	2	NA	2	2	1	1	0	1	0	0	0	1	2	1	3	1	1	0.757	1	1	1
97255	57.1	2.1	1919	59.09	216.04	93.72	5.57	1	29	4	4	6	NA	1.58	2	NA	2	2	2	2	2	NA	25.1	2	NA	2	2	NA	2	3	1	2	0	0	0	0	0	2	1	1	3	1	1	0.571	1	2	1
97257	155.5	3.2	1820	78.19	240.55	61.87	5.83	2	26	1	3	1	2	1.97	2	NA	2	2	2	2	2	NA	41	2	NA	2	2	NA	3	2	1	2	0	0	0	0	0	2	1	1	4	1	1	1.555	1	2	1
97259	82.2	0.2	1524	43.99	50.21	43.2	2.09	1	57	4	3	1	NA	1.44	2	NA	2	2	2	2	2	NA	24.5	2	NA	2	2	NA	2	2	1	2	0	0	0	0	0	2	1	1	3	1	1	0.822	1	2	1
97264	206.9	9.5	1580	57.7	208.62	61.07	6.74	2	67	1	5	2	NA	3.88	1	1	2	2	2	1	2	NA	37.4	2	NA	1	1	NA	3	3	2	3	1	0	1	0	0	2	2	1	4	2	0	2.069	2	2	2
97266	209.3	5.9	3644	70.65	535.68	145.56	10.22	1	43	5	4	6	NA	0.59	2	NA	2	2	1	2	2	NA	26.7	2	NA	2	1	NA	4	3	1	1	1	0	0	0	0	2	3	1	4	1	1	2.093	1	1	1
97270	36	0.7	3605	119.29	470.53	141.74	15.67	2	36	4	2	6	2	0.28	2	NA	2	2	1	1	1	3	29.5	2	NA	2	2	NA	2	2	1	1	0	0	0	0	0	2	3	2	2	1	1	0.36	1	1	1
97275	48	3.5	2428	105.35	172.15	146.61	15.22	2	39	4	3	1	2	1.07	2	NA	2	2	2	2	1	1	20.9	2	NA	2	2	NA	2	2	1	1	0	0	0	0	0	2	1	3	2	1	1	0.48	1	1	1
97277	38.4	0.6	2798	85.5	403.11	97.43	8.04	1	47	1	2	5	NA	0.04	2	NA	1	2	1	1	2	NA	35.9	2	NA	2	2	NA	3	2	2	1	0	0	0	0	1	2	3	1	2	1	1	0.384	1	1	1
97278	8.8	1.6	2276	58.58	208.23	135.09	5.67	2	27	4	4	5	2	0.85	2	NA	2	2	2	2	1	3	31.9	2	NA	2	2	NA	2	3	2	1	0	0	0	0	0	2	1	2	1	1	1	0.088	1	1	1
97280	36.8	0.6	1443	51.25	205.2	47.5	5.95	1	48	1	2	5	NA	1.89	2	NA	2	2	1	1	1	3	31.3	2	NA	1	2	NA	3	2	2	2	0	0	1	0	0	2	3	2	2	1	1	0.368	1	2	1
97282	17.9	0.4	1671	58.46	179.22	82.25	7.89	2	65	4	2	6	NA	0.42	1	9	2	2	2	2	2	NA	29.2	1	1	2	2	NA	2	2	1	1	0	1	0	0	0	2	1	1	1	1	1	0.179	2	1	2
97284	78.7	5.2	1367	72.7	75.63	71.08	12.75	2	52	3	4	5	NA	0.75	1	1	2	2	2	2	1	1	27.7	1	1	2	1	NA	1	3	2	1	1	1	0	0	0	2	1	3	3	1	1	0.787	1	1	1
97289	65.2	4.2	1049	56.62	118.27	40.05	9.79	2	48	3	4	3	NA	4.86	1	4	2	2	2	1	2	NA	28.7	2	NA	2	2	NA	1	3	2	3	0	0	0	0	0	2	2	1	3	1	1	0.652	1	2	1
97293	53.4	3.7	2922	148.72	250.91	150.17	20.9	2	27	1	5	1	2	1.2	2	NA	2	2	2	2	1	3	28.3	2	NA	2	2	NA	3	3	1	1	0	0	0	0	0	2	1	2	3	1	1	0.534	1	1	1
97299	73.8	8.2	4019	135.99	618.46	124.71	11.94	1	59	3	5	5	NA	2.47	2	NA	2	2	1	1	1	2	27.8	2	NA	2	1	NA	1	3	2	2	1	0	0	0	0	2	3	3	3	1	1	0.738	1	2	1
97304	27.9	2.4	2069	62.33	297.04	71.37	6.97	2	26	1	3	6	2	0.59	2	NA	2	2	2	2	1	3	36.8	2	NA	2	1	NA	3	2	1	1	1	0	0	0	0	2	1	2	2	1	1	0.279	1	1	1
97305	227.9	83	4091	208.42	497.3	144.75	13.82	1	64	3	3	3	NA	5	2	NA	1	2	2	1	1	3	29.2	2	NA	2	1	NA	1	2	2	3	1	0	0	0	1	2	2	2	4	1	1	2.279	2	2	1
97307	133.2	0.5	2105	75.62	243.43	72.21	11.38	1	63	3	3	3	NA	0.91	1	9	2	1	2	1	2	NA	41.9	1	1	1	2	NA	1	2	2	1	0	1	1	1	0	2	2	1	4	1	1	1.332	2	1	1
97308	121.9	0.3	1618	53.32	162.14	64.15	6.56	2	51	3	4	3	NA	3.29	2	NA	2	2	2	1	1	3	32.9	1	1	2	2	NA	1	3	2	2	0	1	0	0	0	2	2	2	4	1	1	1.219	1	2	1
97316	80.6	4.6	3492	91.18	461.34	122.74	6.28	1	27	1	4	6	NA	1.39	2	NA	2	2	1	1	1	3	35.9	2	NA	2	2	NA	3	3	1	2	0	0	0	0	0	2	3	2	3	1	1	0.806	1	2	1
97319	2.3	13.7	2174	118.57	218.36	91.8	13.66	1	32	3	3	1	NA	1.02	2	NA	2	2	2	2	1	1	33.1	1	2	2	2	NA	1	2	1	1	0	0	0	0	0	2	1	3	1	1	1	0.023	1	1	1
97320	51.3	3.4	2119	72.45	219.45	65.53	7.75	1	65	4	4	1	NA	2.16	2	NA	2	2	2	2	1	1	17.7	1	2	2	2	NA	2	3	1	2	0	0	0	0	0	2	1	3	3	1	1	0.513	2	2	2
97322	108.2	2.3	1587	50.79	223.63	58.16	4.75	2	32	4	4	5	2	2.28	2	NA	2	2	2	1	2	NA	36.2	1	2	2	1	NA	2	3	2	2	1	0	0	0	0	2	2	1	3	1	1	1.082	1	2	1
97323	26.5	0.6	1454	37.38	259.97	30.56	5.18	2	67	5	5	2	NA	3.91	2	NA	2	2	2	2	2	NA	24.3	1	1	2	1	NA	4	3	2	3	1	1	0	0	0	2	1	1	2	1	1	0.265	2	2	2
97325	24.6	4.1	1800	60.7	197.52	86.51	7.94	2	27	1	3	1	2	1.54	2	NA	2	2	1	2	2	NA	24.4	2	NA	2	2	NA	3	2	1	2	0	0	0	0	0	2	3	1	2	1	1	0.246	1	2	1
97326	89.1	5.9	3605	102.17	525.51	129.55	10.38	1	64	5	4	1	NA	1.79	2	NA	1	2	2	2	1	1	25.4	2	NA	2	2	NA	4	3	1	2	0	0	0	0	1	2	1	3	3	1	1	0.891	2	2	1
97327	161.9	0.8	881	21.93	102.13	19.25	4.47	1	76	4	5	3	NA	3.32	1	9	2	2	2	1	1	1	28.3	1	1	2	2	NA	2	3	2	2	0	1	0	0	0	2	2	3	4	1	1	1.619	2	2	2
97330	15.8	2.6	3089	91.43	319.93	163.94	11.67	1	72	3	4	1	NA	4.65	1	1	1	2	2	2	2	NA	40.9	1	1	1	1	NA	1	3	1	3	1	1	1	0	1	2	1	1	1	1	1	0.158	2	2	2
97332	293	1.6	1455	43.9	202.31	55.72	6.62	2	80	3	3	2	NA	1.67	1	9	2	2	2	2	1	1	23.9	1	1	2	2	NA	1	2	2	2	0	1	0	0	0	2	1	3	4	1	1	2.93	2	2	2
97334	17.1	0.2	1331	37.78	193.88	46.39	6.91	2	72	3	4	1	NA	5	1	9	2	2	2	2	1	3	23	2	NA	2	1	NA	1	3	1	3	1	0	0	0	0	2	1	2	1	1	1	0.171	2	2	2
97336	206.1	2.1	2170	65.96	290.42	91.73	6.69	2	58	5	3	6	NA	5	2	NA	1	2	2	2	2	NA	18.4	1	1	2	2	NA	4	2	1	3	0	1	0	0	1	2	1	1	4	2	0	2.061	1	2	1
97337	29.8	0	1083	39.98	152.79	35.01	6.78	1	71	4	5	3	NA	0.97	2	NA	2	2	2	2	1	3	30.7	1	1	2	1	NA	2	3	2	1	1	1	0	0	0	2	1	2	2	1	1	0.298	2	1	2
97338	10.6	3.2	1594	44.7	175.63	80.57	6.45	2	37	5	3	3	2	0.59	2	NA	2	2	1	1	1	1	33.7	2	NA	2	2	NA	4	2	2	1	0	0	0	0	0	2	3	3	1	1	1	0.106	1	1	1
97339	243.5	0.7	2570	134.38	224.79	97.03	27.12	1	80	3	2	1	NA	0.86	2	NA	2	2	1	2	1	3	25.8	2	NA	2	1	NA	1	2	1	1	1	0	0	0	0	2	3	2	4	1	1	2.435	2	1	2
97343	4.4	0.3	1215	34.34	141.62	58.63	3.9	2	57	3	3	1	NA	5	2	NA	2	2	2	2	1	3	28.3	2	NA	2	2	NA	1	2	1	3	0	0	0	0	0	2	1	2	1	1	1	0.044	1	2	1
97349	21.8	7.7	3670	149.32	337.16	192.47	24.8	2	31	5	5	1	2	2.79	2	NA	2	2	2	2	2	NA	29.5	2	NA	2	2	NA	4	3	1	2	0	0	0	0	0	2	1	1	2	2	0	0.218	1	2	1
97352	67.7	3.4	2108	97.37	287.53	66.79	7.81	1	45	3	3	1	NA	2.21	2	NA	2	2	1	1	2	NA	22.7	2	NA	2	2	NA	1	2	1	2	0	0	0	0	0	2	3	1	3	1	1	0.677	1	2	1
97353	84	6.6	2978	152.69	328	112.82	19.34	1	80	3	5	2	NA	1.66	2	NA	2	2	2	2	1	3	21.2	2	NA	2	1	NA	1	3	2	2	1	0	0	0	0	2	1	2	3	1	1	0.84	2	2	2
97356	32.3	1.9	2057	60.4	275.23	81.1	6.03	2	29	1	3	5	2	1.25	2	NA	2	2	1	1	2	NA	35.7	2	NA	2	2	NA	3	2	2	1	0	0	0	0	0	2	3	1	2	1	1	0.323	1	1	1
97357	36.8	1.7	1404	69.59	155.81	55.83	7.03	1	62	4	3	1	NA	1.57	1	9	1	2	2	2	1	3	43.3	1	1	2	1	NA	2	2	1	2	1	1	0	0	1	2	1	2	2	1	1	0.368	2	2	1
97361	125.8	0.9	3172	105.25	403.54	131.46	15.93	1	54	5	4	1	NA	5	2	NA	2	2	1	1	2	NA	31.5	2	NA	2	1	NA	4	3	1	3	1	0	0	0	0	2	3	1	4	1	1	1.258	1	2	1
97362	6.1	5.2	1278	78.33	95.82	65.04	5.45	1	22	3	4	4	NA	1.69	2	NA	2	2	1	1	2	NA	24.5	2	NA	2	2	NA	1	3	2	2	0	0	0	0	0	2	3	1	1	1	1	0.061	1	2	1
97364	25.1	4.2	1523	62.65	166.16	67.13	8.23	2	33	5	2	1	2	1.02	2	NA	2	2	2	1	2	NA	21.5	2	NA	2	2	NA	4	2	1	1	0	0	0	0	0	2	2	1	2	1	1	0.251	1	1	1
97365	69.7	4.5	1335	25.52	241.55	31.85	4.02	2	49	3	3	1	NA	1.75	1	4	2	2	2	2	1	1	22.1	2	NA	2	2	NA	1	2	1	2	0	0	0	0	0	2	1	3	3	1	1	0.697	1	2	1
97367	22	2.7	1612	55	104.67	110.29	9.31	2	61	3	3	1	NA	3.04	2	NA	2	2	2	2	1	1	31.8	1	1	2	2	NA	1	2	1	2	0	1	0	0	0	2	1	3	2	1	1	0.22	2	2	1
97370	9.2	7.4	1556	51.63	124.27	49.24	5.21	2	62	2	5	2	NA	2.77	1	2	2	2	2	2	1	3	34.8	2	NA	2	1	NA	4	3	2	2	1	0	0	0	0	1	1	2	1	1	1	0.092	2	2	1
97371	177.9	3.7	2715	136.41	364.64	78.77	16.51	2	57	3	5	1	NA	5	2	NA	2	2	2	2	2	NA	28.2	2	NA	2	1	NA	1	3	1	3	1	0	0	0	0	2	1	1	4	1	1	1.779	1	2	1
97373	4.1	1.2	1428	27.9	213.55	51.13	4.29	2	41	3	4	5	2	1.13	2	NA	2	2	2	2	1	1	34.2	2	NA	2	1	NA	1	3	2	1	1	0	0	0	0	2	1	3	1	1	1	0.041	1	1	1
97374	57.6	2.5	2790	119.65	281.8	120.23	17.08	1	65	3	3	1	NA	2.33	1	9	2	2	1	1	1	3	43.3	1	1	2	1	NA	1	2	1	2	1	1	0	0	0	2	3	2	3	1	1	0.576	2	2	2
97379	127.2	3.8	1239	46.98	180.81	40.37	6.67	1	38	2	3	1	NA	2.67	2	NA	2	2	2	2	2	NA	26.7	2	NA	2	1	NA	4	2	1	2	1	0	0	0	0	2	1	1	4	1	1	1.272	1	2	1
97381	1.1	7.7	2231	116.56	109.22	146.27	11.52	1	69	4	3	1	NA	5	1	2	1	2	2	2	1	3	40	1	1	2	1	NA	2	2	1	3	1	1	0	0	1	1	1	2	1	1	1	0.011	2	2	2
97382	297.5	10	3062	172.34	290.25	139.19	21.86	1	36	5	5	1	NA	5	2	NA	2	2	2	2	2	NA	26.7	2	NA	2	2	NA	4	3	1	3	0	0	0	0	0	2	1	1	4	1	1	2.975	1	2	1
97386	63.2	4	3290	143.39	441.67	108.98	18.03	1	60	5	3	1	NA	1.05	1	1	2	1	2	2	2	NA	41.5	1	1	1	1	NA	4	2	1	1	1	1	1	1	0	2	1	1	3	1	1	0.632	2	1	1
97390	37.2	0.4	1365	45.89	153.83	64.83	7.31	1	76	3	5	1	NA	5	2	NA	2	2	2	1	2	NA	35.8	1	1	2	1	NA	1	3	1	3	1	1	0	0	0	2	2	1	2	1	1	0.372	2	2	2
97397	126.1	0.2	1857	17.51	169.13	51.6	3.17	2	80	3	3	2	NA	0.15	2	NA	2	2	2	2	2	NA	22.9	1	1	2	1	NA	1	2	2	1	1	1	0	0	0	2	1	1	4	1	1	1.261	2	1	2
97398	11.4	0.4	1227	53.32	172.1	36.75	6.24	1	69	5	5	2	NA	2.28	1	4	1	2	2	2	1	3	26.9	1	1	2	2	NA	4	3	2	2	0	1	0	0	1	2	1	2	1	1	1	0.114	2	2	2
97402	26	19.9	1147	51.33	133.63	45.41	3.39	2	23	5	5	5	2	0	2	NA	2	2	2	2	2	NA	19.6	2	NA	2	1	NA	4	3	2	1	1	0	0	0	0	2	1	1	2	1	1	0.26	1	1	1
97407	289.4	0.9	4000	130.58	562.6	106.5	12.53	1	55	4	4	1	NA	2.24	2	NA	2	2	2	1	1	3	40.8	1	1	2	1	NA	2	3	1	2	1	1	0	0	0	2	2	2	4	1	1	2.894	1	2	1
97408	22.1	8.3	2641	62.65	377.72	99.03	7.63	1	67	3	3	1	NA	1.02	1	2	1	2	2	1	1	3	35.3	1	1	2	1	NA	1	2	1	1	1	1	0	0	1	1	2	2	2	1	1	0.221	2	1	2
97412	19.3	3.6	1671	40.7	128.46	68.09	4.32	1	73	3	2	1	NA	3.39	2	NA	2	2	2	2	1	3	30	1	1	2	2	NA	1	2	1	2	0	1	0	0	0	2	1	2	1	1	1	0.193	2	2	2
97415	33	3.7	2384	171.61	233.78	81.38	15.87	1	54	5	5	1	NA	5	2	NA	2	2	1	2	2	NA	25.8	2	NA	1	1	NA	4	3	1	3	1	0	1	0	0	2	3	1	2	1	1	0.33	1	2	1
97417	57.1	5.3	1917	85.28	280.17	53.44	6.61	2	77	5	5	1	NA	2.46	1	2	1	2	2	2	2	NA	23.3	2	NA	1	1	NA	4	3	1	2	1	0	1	0	1	1	1	1	3	1	1	0.571	2	2	2
97422	21	2.5	2544	77.7	233.23	145.57	8.43	1	80	3	1	2	NA	2.19	2	NA	2	2	1	1	1	3	21.4	1	2	2	2	NA	1	1	2	2	0	0	0	0	0	2	3	2	2	1	1	0.21	2	2	2
97423	36.9	0.1	889	38.62	123.39	29.98	3.12	2	32	2	3	5	2	0.87	2	NA	2	2	2	2	2	NA	39.3	2	NA	2	2	NA	4	2	2	1	0	0	0	0	0	2	1	1	2	2	0	0.369	1	1	1
97424	52.3	4.5	2134	75.13	226.22	105.85	12.21	2	38	3	4	1	2	1.19	1	9	2	2	2	2	1	3	38.1	2	NA	2	1	NA	1	3	1	1	1	0	0	0	0	2	1	2	3	1	1	0.523	1	1	1
97428	197.7	1.4	1891	77.91	224.47	78.32	14.13	1	77	3	4	2	NA	1.42	2	NA	2	1	2	2	1	3	32.2	1	1	2	1	NA	1	3	2	2	1	1	0	1	0	2	1	2	4	1	1	1.977	2	2	2
97429	0	0.3	1528	14.01	171.98	45.54	2.5	1	51	3	3	3	NA	0.92	1	1	1	2	1	1	1	1	24.9	1	1	2	2	NA	1	2	2	1	0	1	0	0	1	2	3	3	1	1	1	0	1	1	1
97430	1436	5.9	4364	169.92	453.73	212.74	17.57	1	32	1	5	1	NA	5	2	NA	2	2	2	2	2	NA	33.4	2	NA	2	2	NA	3	3	1	3	0	0	0	0	0	2	1	1	4	1	1	14.36	1	2	1
97436	52.8	3.5	2215	51.75	338.8	75.46	8.5	1	45	5	5	1	NA	0.32	2	NA	2	2	1	1	2	NA	27	2	NA	2	2	NA	4	3	1	1	0	0	0	0	0	2	3	1	3	2	0	0.528	1	1	1
97437	81.9	22.8	2921	163.51	258.24	140.45	17.7	1	48	5	5	1	NA	5	2	NA	2	2	2	2	2	NA	26.5	1	1	2	1	NA	4	3	1	3	1	1	0	0	0	2	1	1	3	1	1	0.819	1	2	1
97443	152.1	4.1	1688	51.2	213.99	77.25	9.21	2	56	3	4	3	NA	0.16	2	NA	2	2	2	2	1	3	29.7	2	NA	2	1	NA	1	3	2	1	1	0	0	0	0	2	1	2	4	1	1	1.521	1	1	1
97445	1.9	1.3	2669	62.97	415.62	84.49	9.14	1	51	4	3	4	NA	1.45	2	NA	2	2	1	1	1	2	30.4	2	NA	2	2	NA	2	2	2	2	0	0	0	0	0	2	3	3	1	1	1	0.019	1	2	1
97446	215.3	7.5	2776	111.32	370.82	102.53	12.98	1	52	1	1	3	NA	2.02	2	NA	2	2	1	1	2	NA	26.1	2	NA	2	2	NA	3	1	2	2	0	0	0	0	0	2	3	1	4	2	0	2.153	1	2	1
97449	60.2	5.3	5060	104.91	464.28	323.59	14.52	2	37	5	4	5	2	1.25	2	NA	2	2	2	2	1	2	35.1	2	NA	2	2	NA	4	3	2	1	0	0	0	0	0	2	1	3	3	1	1	0.602	1	1	1
97450	19.5	0.3	1668	65.91	127.94	100.61	5.83	2	27	4	5	5	2	3.98	1	9	2	2	2	2	2	NA	43.7	2	NA	2	1	NA	2	3	2	3	1	0	0	0	0	2	1	1	1	1	1	0.195	1	2	1
97456	76.4	26.8	3009	143.58	204.48	182.97	21.81	2	38	4	5	3	2	0.62	2	NA	2	2	2	2	2	NA	26.5	2	NA	2	1	NA	2	3	2	1	1	0	0	0	0	2	1	1	3	1	1	0.764	1	1	1
97458	117.2	4.2	2415	93.86	322.66	86.92	15.38	2	35	3	5	1	2	2.64	2	NA	2	2	2	1	2	NA	34.7	2	NA	2	1	NA	1	3	1	2	1	0	0	0	0	2	2	1	4	2	0	1.172	1	2	1
97464	114.7	5.8	2088	78.49	233.03	95.92	12.73	1	55	3	1	1	NA	0.55	1	2	2	2	2	1	2	NA	39.8	1	1	1	2	NA	1	1	1	1	0	1	1	0	0	1	2	1	4	2	0	1.147	1	1	1
97465	52.1	0.6	2098	77.68	297.02	71.19	11.65	1	38	1	2	1	NA	0.12	2	NA	2	2	1	2	2	NA	28.1	2	NA	2	1	NA	3	2	1	1	1	0	0	0	0	2	3	1	3	1	1	0.521	1	1	1
97468	17.6	0.6	3940	120.52	507.26	162.9	14.42	1	46	3	4	6	NA	2.41	2	NA	1	2	1	1	1	1	22.7	2	NA	2	1	NA	1	3	1	2	1	0	0	0	1	2	3	3	1	1	1	0.176	1	2	1
97469	300.1	5.6	2769	127.74	266.03	136.88	12.4	2	28	4	3	6	2	0.18	2	NA	2	2	2	2	2	NA	25.4	2	NA	2	1	NA	2	2	1	1	1	0	0	0	0	2	1	1	4	2	0	3.001	1	1	1
97471	20.8	3	1607	53.88	176.47	76.77	5.89	2	80	3	3	1	NA	2.43	1	1	2	2	2	2	2	NA	28.1	1	2	1	1	NA	1	2	1	2	1	0	1	0	0	2	1	1	2	1	1	0.208	2	2	2
97473	50.7	2.7	1466	65.72	225.39	36.31	10.52	1	53	5	5	1	NA	3.92	2	NA	2	2	2	2	2	NA	21.1	2	NA	2	1	NA	4	3	1	3	1	0	0	0	0	2	1	1	3	1	1	0.507	1	2	1
97474	1.6	5.3	3047	135.44	203.35	186.81	17.31	1	20	3	4	5	NA	5	2	NA	2	2	2	2	2	NA	33.5	2	NA	2	1	NA	1	3	2	3	1	0	0	0	0	2	1	1	1	1	1	0.016	1	2	1
97478	204.5	0.2	2344	60.58	261.88	127.76	9.36	2	47	1	1	1	NA	2	2	NA	2	2	2	2	2	NA	29.9	2	NA	1	1	NA	3	1	1	2	1	0	1	0	0	2	1	1	4	1	1	2.045	1	2	1
97482	28.7	1.5	797	39.52	91.62	31.75	6.46	2	70	3	2	2	NA	1.24	1	1	1	2	2	1	1	3	50.3	1	1	1	1	NA	1	2	2	1	1	1	1	0	1	2	2	2	2	1	1	0.287	2	1	2
97485	74.2	0.5	1359	61.03	143.96	48.49	6.56	2	33	3	5	1	2	5	2	NA	2	2	2	2	1	3	23.5	2	NA	2	1	NA	1	3	1	3	1	0	0	0	0	2	1	2	3	1	1	0.742	1	2	1
97487	63.3	1	1900	67.82	240.51	78.59	6.9	2	53	5	3	1	NA	5	2	NA	2	2	2	2	2	NA	28.3	2	NA	2	2	NA	4	2	1	3	0	0	0	0	0	2	1	1	3	2	0	0.633	1	2	1
97492	40.2	9.2	5748	246.93	548.97	286.45	29.37	1	45	3	2	6	NA	1.11	2	NA	2	2	1	2	1	1	21.8	2	NA	1	2	NA	1	2	1	1	0	0	1	0	0	2	3	3	2	1	1	0.402	1	1	1
97495	135.3	2.4	1494	64.65	204.87	50.15	4.52	2	43	4	4	6	2	1.04	1	2	2	2	2	1	1	3	64.2	2	NA	3	1	NA	2	3	1	1	1	0	0	0	0	1	2	2	4	1	1	1.353	1	1	1
97497	4.3	0.4	2055	55.9	313.8	66.26	9.36	1	24	4	4	5	NA	1.44	2	NA	2	2	2	1	2	NA	26.6	2	NA	2	2	NA	2	3	2	2	0	0	0	0	0	2	2	1	1	2	0	0.043	1	2	1
97501	31.8	1.7	591	40.17	64.21	19.76	3.8	2	54	2	4	1	NA	1.72	2	NA	2	2	2	2	2	NA	35.6	2	NA	2	2	NA	4	3	1	2	0	0	0	0	0	2	1	1	2	1	1	0.318	1	2	1
97505	0	5.9	1528	31.03	183	74.62	3.6	1	73	3	3	5	NA	0.88	1	9	2	2	2	2	2	NA	25.7	1	1	1	1	NA	1	2	2	1	1	1	1	0	0	2	1	1	1	1	1	0	2	1	2
97506	34.7	2.3	2228	63.93	200.07	138.14	9.43	1	69	5	4	1	NA	4.07	1	1	2	2	2	2	1	1	27.8	1	1	1	1	NA	4	3	1	3	1	1	1	0	0	2	1	3	2	1	1	0.347	2	2	2
97507	132.6	1.8	2051	70.41	244.82	90.17	7.19	2	20	2	4	5	2	3.59	2	NA	2	2	2	1	2	NA	21.6	2	NA	2	2	NA	4	3	2	3	0	0	0	0	0	2	2	1	4	1	1	1.326	1	2	1
97509	72.8	12.9	988	52.71	27.39	75.36	6.61	2	47	3	3	1	NA	2.47	2	NA	2	2	1	1	1	3	39.1	1	1	2	1	NA	1	2	1	2	1	1	0	0	0	2	3	2	3	1	1	0.728	1	2	1
97510	31	0	1739	50.65	250.29	64.05	9.11	2	61	4	4	1	NA	1.57	2	NA	2	2	1	1	1	3	35.8	1	1	2	1	NA	2	3	1	2	1	1	0	0	0	2	3	2	2	1	1	0.31	2	2	1
97512	85	3.9	3325	73.76	408.08	162.64	9.33	1	80	3	3	1	NA	5	2	NA	2	2	1	1	2	NA	23.3	2	NA	1	1	NA	1	2	1	3	1	0	1	0	0	2	3	1	3	2	0	0.85	2	2	2
97516	13.2	2.6	1143	51.91	167.68	31.75	4.24	2	62	2	3	6	NA	1.69	1	9	2	2	2	2	2	NA	31.3	2	NA	2	2	NA	4	2	1	2	0	0	0	0	0	2	1	1	1	1	1	0.132	2	2	1
97518	13.3	11.1	1803	71.54	150.83	101.53	7.34	1	80	3	5	1	NA	1.23	2	NA	2	2	2	1	1	3	25.8	1	2	2	1	NA	1	3	1	1	1	0	0	0	0	2	2	2	1	1	1	0.133	2	1	2
97520	24.3	2.3	1447	43.63	242.57	36.65	5.38	2	57	4	3	3	NA	3.11	1	2	2	2	2	2	1	3	46.3	1	2	2	2	NA	2	2	2	2	0	0	0	0	0	1	1	2	2	1	1	0.243	1	2	1
97521	86.8	5.3	3885	122.54	332.2	208.22	15.45	1	53	1	3	1	NA	5	1	9	2	2	2	1	1	3	47.5	2	NA	2	1	NA	3	2	1	3	1	0	0	0	0	2	2	2	3	1	1	0.868	1	2	1
97522	454.9	15.4	2676	70.82	418.02	86.98	17.51	2	20	1	4	5	2	0.82	2	NA	2	2	2	1	2	NA	21.9	2	NA	2	2	NA	3	3	2	1	0	0	0	0	0	2	2	1	4	1	1	4.549	1	1	1
97523	50.5	9.6	1734	97.36	189.47	65.12	15.37	1	80	3	4	3	NA	1.44	1	2	2	1	2	1	1	3	28.3	1	2	2	1	NA	1	3	2	2	1	0	0	1	0	1	2	2	3	1	1	0.505	2	2	2
97524	66.2	4.9	3081	96.68	281.27	177.64	10.08	2	44	3	5	1	2	1.15	1	1	2	2	2	2	2	NA	20.2	2	NA	2	1	NA	1	3	1	1	1	0	0	0	0	2	1	1	3	1	1	0.662	1	1	1
97526	17.6	4.6	2040	70.88	208.42	104.35	8.6	2	33	3	4	1	3	1.15	2	NA	2	2	2	2	1	1	29.1	1	2	2	2	NA	1	3	1	1	0	0	0	0	0	2	1	3	1	1	1	0.176	1	1	1
97531	71.2	2.3	3794	117.94	422.15	182.59	15.59	2	23	2	4	6	2	2.65	2	NA	2	2	2	1	2	NA	31.2	2	NA	2	1	NA	4	3	1	2	1	0	0	0	0	2	2	1	3	1	1	0.712	1	2	1
97532	17.7	4.4	3903	146.99	408.51	190.19	20.88	1	28	4	3	1	NA	3.25	2	NA	2	2	1	1	2	NA	22	2	NA	2	2	NA	2	2	1	2	0	0	0	0	0	2	3	1	1	1	1	0.177	1	2	1
97533	47.8	2	2106	125.38	257.39	64.96	24.49	1	30	5	5	6	NA	5	2	NA	2	2	2	2	2	NA	23.4	2	NA	2	2	NA	4	3	1	3	0	0	0	0	0	2	1	1	2	1	1	0.478	1	2	1
97535	98.6	0.1	2412	76.07	230.69	133.25	13.08	2	63	2	4	1	NA	5	1	2	2	2	2	2	1	3	29.6	2	NA	2	1	NA	4	3	1	3	1	0	0	0	0	1	1	2	3	1	1	0.986	2	2	1
97536	127.1	2.5	3138	114.69	390.35	115.54	13.68	1	80	3	2	6	NA	0.62	1	9	2	2	2	2	1	3	26	2	NA	2	2	NA	1	2	1	1	0	0	0	0	0	2	1	2	4	1	1	1.271	2	1	2
97538	29.8	1.2	2446	106.17	277.23	91.59	10.17	2	54	2	5	1	NA	3.3	1	9	2	2	2	2	2	NA	33.6	1	1	2	2	NA	4	3	1	2	0	1	0	0	0	2	1	1	2	1	1	0.298	1	2	1
97539	0	0	259	2.43	45.21	8.02	0.15	1	41	3	4	1	NA	3.05	2	NA	2	2	2	1	1	3	36.5	2	NA	1	1	NA	1	3	1	2	1	0	1	0	0	2	2	2	1	1	1	0	1	2	1
97541	28.2	0.9	3518	81.22	237.85	140.27	14.26	1	38	4	3	5	NA	0.73	2	NA	2	2	2	2	2	NA	NA	1	2	2	2	NA	2	2	2	1	0	0	0	0	0	2	1	1	2	1	1	0.282	1	1	1
97548	40	0.8	601	12.94	96.87	18.76	1.28	2	50	5	5	3	NA	2.16	1	4	2	2	2	2	2	NA	24.4	2	NA	2	2	NA	4	3	2	2	0	0	0	0	0	2	1	1	2	2	0	0.4	1	2	1
97550	15	4.9	1658	68.83	225.68	57.23	5.85	2	47	3	5	1	NA	4.17	2	NA	2	2	2	2	2	NA	23.6	2	NA	2	1	NA	1	3	1	3	1	0	0	0	0	2	1	1	1	1	1	0.15	1	2	1
97554	1.2	0.4	1757	51.64	223.98	74.35	9.79	1	49	3	2	3	NA	1.19	1	9	2	1	2	2	1	3	25.4	1	1	2	1	NA	1	2	2	1	1	1	0	1	0	2	1	2	1	1	1	0.012	1	1	1
97555	14.4	2	1450	45.11	208.7	51.75	9.55	2	48	1	3	1	NA	1.99	2	NA	2	2	2	2	2	NA	29.8	2	NA	2	1	NA	3	2	1	2	1	0	0	0	0	2	1	1	1	1	1	0.144	1	2	1
97557	22.1	3	1362	70.14	98.27	77.6	6.04	2	64	3	4	5	NA	1.73	2	NA	1	2	2	1	2	NA	31.4	1	1	1	1	NA	1	3	2	2	1	1	1	0	1	2	2	1	2	1	1	0.221	2	2	1
97558	40.6	5.6	1874	53.83	222.78	86.33	7.5	2	56	3	3	1	NA	1.72	2	NA	2	2	2	1	1	1	24.8	2	NA	2	1	NA	1	2	1	2	1	0	0	0	0	2	2	3	2	1	1	0.406	1	2	1
97560	38	5.3	1438	63.69	122.19	44.86	8.77	1	55	1	4	1	NA	3.31	2	NA	2	1	2	1	2	NA	26.5	2	NA	2	1	NA	3	3	1	2	1	0	0	1	0	2	2	1	2	1	1	0.38	1	2	1
97568	80	5.7	4514	154.64	249.5	220.64	17.3	1	41	2	5	1	NA	5	2	NA	2	2	2	2	1	3	32	1	1	2	2	NA	4	3	1	3	0	1	0	0	0	2	1	2	3	1	1	0.8	1	2	1
97569	4.8	0.2	3695	113.9	508.37	146.43	13.63	1	42	4	5	5	NA	5	2	NA	2	2	2	2	1	3	29.4	2	NA	2	1	NA	2	3	2	3	1	0	0	0	0	2	1	2	1	1	1	0.048	1	2	1
97570	122.3	2.8	2914	72.21	438.34	103.71	9.08	2	50	5	5	1	NA	4.62	2	NA	2	2	2	2	2	NA	30.6	1	2	2	2	NA	4	3	1	3	0	0	0	0	0	2	1	1	4	2	0	1.223	1	2	1
97571	70.3	1.6	3349	88.61	479.96	73.15	17.93	1	54	3	2	1	NA	0.86	2	NA	2	2	1	1	1	1	18.4	2	NA	2	2	NA	1	2	1	1	0	0	0	0	0	2	3	3	3	1	1	0.703	1	1	1
97572	160	5.4	2672	114.45	317.33	116.47	11.59	1	50	3	3	1	NA	1.95	2	NA	2	2	1	1	2	NA	29.1	2	NA	2	1	NA	1	2	1	2	1	0	0	0	0	2	3	1	4	1	1	1.6	1	2	1
97573	178.3	2.3	2182	96.82	298.07	65.7	10.38	2	62	5	2	1	NA	2.98	2	NA	2	2	2	2	2	NA	24.5	2	NA	2	1	NA	4	2	1	2	1	0	0	0	0	2	1	1	4	1	1	1.783	2	2	1
97574	58.7	3.3	2451	105.45	293.61	98.71	10	2	44	5	2	1	2	1	2	NA	2	2	2	2	2	NA	22.8	1	2	2	1	NA	4	2	1	1	1	0	0	0	0	2	1	1	3	2	0	0.587	1	1	1
97575	65.7	6.8	2444	85.29	309.03	105.56	13.11	2	24	3	5	5	2	2.57	2	NA	2	2	2	2	2	NA	18.7	2	NA	2	2	NA	1	3	2	2	0	0	0	0	0	2	1	1	3	1	1	0.657	1	2	1
97576	120.1	0.6	1376	47.3	197.64	47.61	9.94	1	32	1	3	3	NA	0.41	2	NA	2	2	1	1	1	3	36.5	2	NA	2	2	NA	3	2	2	1	0	0	0	0	0	2	3	2	4	1	1	1.201	1	1	1
97577	2.2	1.8	1191	37.4	158.17	46.53	4.58	2	56	3	4	5	NA	0	1	1	2	2	2	1	2	NA	30	2	NA	2	2	NA	1	3	2	1	0	0	0	0	0	2	2	1	1	1	1	0.022	1	1	1
97578	12.5	2.1	3168	136.51	325.36	146.54	17.02	1	41	1	1	1	NA	1.14	2	NA	2	2	2	2	1	3	25.3	2	NA	2	2	NA	3	1	1	1	0	0	0	0	0	2	1	2	1	1	1	0.125	1	1	1
97580	12.3	2.4	1712	118.38	113.85	86.99	18.33	1	26	1	4	5	NA	2.99	2	NA	2	2	2	1	1	3	25.6	2	NA	2	1	NA	3	3	2	2	1	0	0	0	0	2	2	2	1	1	1	0.123	1	2	1
97582	161.6	2.4	2951	116.12	327.66	135.82	12.2	1	63	1	1	1	NA	1.22	2	NA	2	2	2	2	2	NA	27.9	2	NA	1	2	NA	3	1	1	1	0	0	1	0	0	2	1	1	4	1	1	1.616	2	1	1
97585	28.3	1.7	1698	94.41	158.87	69.89	7.56	1	21	3	5	5	NA	5	2	NA	2	2	1	1	1	3	26.6	2	NA	2	1	NA	1	3	2	3	1	0	0	0	0	2	3	2	2	1	1	0.283	1	2	1
97588	123.2	2.6	2021	118.5	266.34	55.68	13.62	1	56	5	5	1	NA	3.25	2	NA	1	2	2	2	1	3	24.1	2	NA	2	2	NA	4	3	1	2	0	0	0	0	1	2	1	2	4	1	1	1.232	1	2	1
97591	52.2	1.1	2217	98.23	179.03	122.08	14.51	1	29	3	4	5	NA	3.62	1	9	2	2	1	1	1	2	24.3	2	NA	2	2	NA	1	3	2	3	0	0	0	0	0	2	3	3	3	1	1	0.522	1	2	1
97592	187	9.9	2826	83.94	391.9	117.12	15.18	1	63	5	2	1	NA	2.38	2	NA	2	2	2	2	2	NA	24.9	2	NA	2	1	NA	4	2	1	2	1	0	0	0	0	2	1	1	4	1	1	1.87	2	2	1
97593	28.7	2	1377	37.93	147.16	71.35	5.73	2	60	4	5	6	NA	3.65	1	2	2	2	2	2	2	NA	43.3	1	1	2	1	NA	2	3	1	3	1	1	0	0	0	1	1	1	2	1	1	0.287	2	2	1
97594	56.1	1.8	1685	69.69	194.77	71.83	11.01	2	56	5	5	3	NA	2.11	2	NA	2	2	2	2	2	NA	19.7	2	NA	2	1	NA	4	3	2	2	1	0	0	0	0	2	1	1	3	1	1	0.561	1	2	1
97595	512.4	16.9	5345	234.35	373.48	296.71	36.43	1	36	5	5	6	NA	5	2	NA	2	2	2	1	1	2	18.1	2	NA	2	1	NA	4	3	1	3	1	0	0	0	0	2	2	3	4	1	1	5.124	1	2	1
97597	124.1	3.6	1482	39.08	171.64	72.59	3.63	2	77	4	4	1	NA	1.52	2	NA	2	2	2	2	2	NA	26.2	2	NA	2	1	NA	2	3	1	2	1	0	0	0	0	2	1	1	4	1	1	1.241	2	2	2
97600	192.3	1.1	2649	140.09	342.06	83.06	11	2	23	5	4	1	2	4.7	2	NA	2	2	1	1	2	NA	25.7	2	NA	2	2	NA	4	3	1	3	0	0	0	0	0	2	3	1	4	1	1	1.923	1	2	1
97602	90.5	0.9	3156	107.01	372.69	138.11	8.58	2	40	4	4	1	2	1.14	2	NA	2	2	2	2	2	NA	30.6	2	NA	2	2	NA	2	3	1	1	0	0	0	0	0	2	1	1	3	1	1	0.905	1	1	1
97605	3.2	3.1	1278	48.32	139.93	57.32	5.41	2	67	3	4	3	NA	2.49	2	NA	2	2	2	2	1	1	24.8	2	NA	2	1	NA	1	3	2	2	1	0	0	0	0	2	1	3	1	1	1	0.032	2	2	2
97606	88	2.5	2181	77.03	276.21	87.09	6.03	2	80	4	4	1	NA	2.77	1	2	2	2	2	2	2	NA	24.7	1	1	2	1	NA	2	3	1	2	1	1	0	0	0	1	1	1	3	2	0	0.88	2	2	2
97608	169.5	5.9	2195	96.78	312.89	63.98	11.47	1	79	5	5	1	NA	4.57	2	NA	2	2	2	2	1	3	24.2	1	1	1	2	NA	4	3	1	3	0	1	1	0	0	2	1	2	4	1	1	1.695	2	2	2
97609	68.5	4	1998	72.78	224.18	91.97	6.59	1	66	5	4	2	NA	0.75	2	NA	2	2	1	2	1	1	25.1	2	NA	1	2	NA	4	3	2	1	0	0	1	0	0	2	3	3	3	1	1	0.685	2	1	2
97610	18.2	12.4	3173	155.04	251.01	171.08	19.79	1	28	2	5	5	NA	0	2	NA	2	2	2	2	2	NA	25	2	NA	2	1	NA	4	3	2	1	1	0	0	0	0	2	1	1	1	1	1	0.182	1	1	1
97611	163.6	4.2	1253	54.53	205.35	29.59	11.07	1	68	5	4	1	NA	1.8	2	NA	2	2	2	1	1	3	24.9	1	2	1	2	NA	4	3	1	2	0	0	1	0	0	2	2	2	4	1	1	1.636	2	2	2
97618	325.7	3.1	2316	71.8	174.45	98.35	7.68	1	64	1	5	1	NA	5	1	9	2	2	2	2	1	3	29.9	2	NA	2	1	NA	3	3	1	3	1	0	0	0	0	2	1	2	4	1	1	3.257	2	2	1
97619	44.4	3.2	1649	48.35	249.93	56.77	7.51	1	65	3	4	1	NA	3.69	2	NA	2	2	2	1	1	3	30.4	1	1	1	1	NA	1	3	1	3	1	1	1	0	0	2	2	2	2	1	1	0.444	2	2	2
97620	142.9	3.8	1263	28.52	235.65	27.29	4.62	2	41	5	4	6	2	3.4	2	NA	2	2	2	2	2	NA	45.8	1	1	2	1	NA	4	3	1	2	1	1	0	0	0	2	1	1	4	1	1	1.429	1	2	1
97623	15.5	6	1131	38.54	184.63	27.3	5.28	2	71	5	5	1	NA	1.82	2	NA	2	2	2	2	2	NA	30.7	1	1	3	1	NA	4	3	1	2	1	1	0	0	0	2	1	1	1	1	1	0.155	2	2	2
97624	19.6	5.4	1723	63.08	228.81	61.42	6.48	2	32	5	5	1	2	5	2	NA	2	2	2	2	2	NA	20.2	2	NA	2	1	NA	4	3	1	3	1	0	0	0	0	2	1	1	1	1	1	0.196	1	2	1
97627	136.3	8.8	2717	97.75	331.6	114.21	19.62	2	34	3	4	5	2	3.47	2	NA	2	2	2	1	2	NA	52.2	2	NA	2	2	NA	1	3	2	2	0	0	0	0	0	2	2	1	4	1	1	1.363	1	2	1
97629	30.1	2.4	1140	39.12	135.49	53.3	5.95	2	33	3	3	1	2	2.08	2	NA	2	2	1	1	1	3	22.3	1	2	2	1	NA	1	2	1	2	1	0	0	0	0	2	3	2	2	1	1	0.301	1	2	1
97630	12.7	2.8	2437	59.24	309.92	108.33	6.84	2	78	3	4	1	NA	2.43	1	1	2	2	2	1	2	NA	29.1	1	1	1	1	NA	1	3	1	2	1	1	1	0	0	2	2	1	1	1	1	0.127	2	2	2
97635	9.3	1.4	1621	30.85	174.63	66.63	5.33	2	56	2	5	3	NA	4.08	2	NA	2	2	2	2	2	NA	29.5	2	NA	2	2	NA	4	3	2	3	0	0	0	0	0	2	1	1	1	1	1	0.093	1	2	1
97638	0	0	604	0.05	155.44	0.66	0.6	1	51	4	3	5	NA	0.82	2	NA	2	2	2	1	1	3	26	2	NA	2	2	NA	2	2	2	1	0	0	0	0	0	2	2	2	1	1	1	0	1	1	1
97640	79.8	9.1	3902	157.59	564.6	116.19	15.99	1	41	1	3	1	NA	2.2	2	NA	2	2	1	1	2	NA	33.7	2	NA	2	1	NA	3	2	1	2	1	0	0	0	0	2	3	1	3	1	1	0.798	1	2	1
97644	36.3	2	1718	27.25	225.73	18.74	2.96	1	24	2	3	5	NA	0.12	2	NA	2	2	1	1	2	NA	42.3	2	NA	2	2	NA	4	2	2	1	0	0	0	0	0	2	3	1	2	2	0	0.363	1	1	1
97648	22.1	6.1	2799	99.48	425.01	83.34	10.13	2	32	3	5	5	2	3.43	2	NA	2	2	1	1	2	NA	46.5	2	NA	2	2	NA	1	3	2	2	0	0	0	0	0	2	3	1	2	1	1	0.221	1	2	1
97650	15.5	0.2	1590	58.27	166.23	80.52	5.68	2	69	4	5	3	NA	2.37	1	2	2	2	2	1	2	NA	30.4	1	1	2	1	NA	2	3	2	2	1	1	0	0	0	1	2	1	1	1	1	0.155	2	2	2
97656	34.9	1.8	714	46.89	32.61	45.43	8.39	1	60	5	5	1	NA	5	1	1	2	2	2	2	2	NA	37	1	1	1	1	NA	4	3	1	3	1	1	1	0	0	2	1	1	2	1	1	0.349	2	2	1
97657	67.1	3.2	2272	68.7	215.2	129.8	10.91	2	60	3	4	1	NA	1.68	2	NA	2	2	2	1	2	NA	20.6	2	NA	2	1	NA	1	3	1	2	1	0	0	0	0	2	2	1	3	1	1	0.671	2	2	1
97659	35.6	1.7	2417	112.5	349.62	61.11	11.72	1	46	2	3	6	NA	0.1	2	NA	2	2	2	2	1	1	27.9	1	1	2	2	NA	4	2	1	1	0	1	0	0	0	2	1	3	2	1	1	0.356	1	1	1
97666	191.7	2.2	3016	60.28	322.43	69.88	8.82	1	69	4	5	1	NA	5	1	2	2	1	2	1	1	1	32.8	2	NA	2	1	NA	2	3	1	3	1	0	0	1	0	1	2	3	4	1	1	1.917	2	2	2
97667	4.3	0.3	1373	35.61	206.25	46.02	3.5	2	62	4	2	6	NA	0.87	1	9	2	2	2	2	1	1	43.8	1	1	2	2	NA	2	2	1	1	0	1	0	0	0	2	1	3	1	1	1	0.043	2	1	1
97668	67.9	1.6	1925	62.88	192.94	103.24	7.93	1	77	3	4	2	NA	1.52	2	NA	2	2	2	2	1	3	56	1	1	1	1	NA	1	3	2	2	1	1	1	0	0	2	1	2	3	1	1	0.679	2	2	2
97670	248.7	0.2	1223	40.73	138.28	61.18	4.69	2	27	5	4	5	2	3.05	2	NA	2	2	2	2	2	NA	31.9	2	NA	2	1	NA	4	3	2	2	1	0	0	0	0	2	1	1	4	1	1	2.487	1	2	1
97672	56	1.3	2587	103.66	293.6	114.8	10.5	2	45	1	2	5	NA	0.48	2	NA	2	2	1	1	2	NA	33.2	2	NA	2	2	NA	3	2	2	1	0	0	0	0	0	2	3	1	3	2	0	0.56	1	1	1
97675	236.8	3.5	2581	129.08	323.54	88.45	14.18	2	41	4	3	3	2	0.55	2	NA	2	2	2	1	2	NA	26.1	2	NA	2	2	NA	2	2	2	1	0	0	0	0	0	2	2	1	4	1	1	2.368	1	1	1
97676	81.9	0.2	2147	61.44	168.87	142.77	5.84	1	63	5	5	1	NA	5	2	NA	2	2	2	2	1	1	26.6	1	1	2	1	NA	4	3	1	3	1	1	0	0	0	2	1	3	3	1	1	0.819	2	2	1
97683	104.9	7.7	2484	59.62	364.78	91.13	8.12	2	49	1	1	2	NA	4.45	2	NA	2	2	2	2	2	NA	27.6	1	1	2	2	NA	3	1	2	3	0	1	0	0	0	2	1	1	3	1	1	1.049	1	2	1
97684	36.3	0.7	1765	85.84	179.72	76.5	13.9	2	47	3	5	1	NA	3.61	2	NA	2	2	2	2	2	NA	50.8	1	1	2	1	NA	1	3	1	3	1	1	0	0	0	2	1	1	2	1	1	0.363	1	2	1
97685	13.7	2.4	1539	43.51	151.47	84.26	6.73	1	23	2	4	1	NA	2.55	2	NA	2	2	1	1	2	NA	39.2	2	NA	2	2	NA	4	3	1	2	0	0	0	0	0	2	3	1	1	1	1	0.137	1	2	1
97688	108.6	0.9	1793	83.14	188.58	75.8	6	2	56	4	4	5	NA	3.32	1	9	2	2	2	1	2	NA	43.2	1	1	1	1	NA	2	3	2	2	1	1	1	0	0	2	2	1	3	1	1	1.086	1	2	1
97689	32.2	0.8	1132	52.83	130.41	46.58	10.15	1	60	3	3	5	NA	1.54	1	9	2	2	1	1	2	NA	34.6	2	NA	2	1	NA	1	2	2	2	1	0	0	0	0	2	3	1	2	1	1	0.322	2	2	1
97691	243.6	3.3	6323	132.13	931.91	239.53	10.43	2	29	4	4	5	2	0.17	2	NA	2	2	2	2	2	NA	31.7	2	NA	2	2	NA	2	3	2	1	0	0	0	0	0	2	1	1	4	1	1	2.436	1	1	1
97693	17.9	0.7	1186	65.03	122.8	49.99	8.17	1	80	4	1	2	NA	0.99	1	2	1	2	2	2	1	1	NA	2	NA	2	1	NA	2	1	2	1	1	0	0	0	1	1	1	3	1	1	1	0.179	2	1	2
97695	86.5	0.1	1229	60.88	115.63	64.55	9.79	2	52	5	4	4	NA	1.97	2	NA	2	2	2	2	1	3	28.7	1	1	1	2	NA	4	3	2	2	0	1	1	0	0	2	1	2	3	1	1	0.865	1	2	1
97697	194.5	23.2	1472	56.65	218.85	41.78	19.1	1	67	4	1	1	NA	1.17	2	NA	2	2	2	2	1	3	22.3	1	1	2	1	NA	2	1	1	1	1	1	0	0	0	2	1	2	4	1	1	1.945	2	1	2
97699	140.1	1.4	1903	83.99	241.5	61.05	7.68	2	55	1	3	1	NA	3.31	1	1	2	2	2	2	2	NA	26.6	2	NA	2	1	NA	3	2	1	2	1	0	0	0	0	2	1	1	4	1	1	1.401	1	2	1
97701	20.1	3.1	3955	219.97	291.56	213.14	35.8	1	42	3	3	1	NA	5	2	NA	2	2	2	2	2	NA	41.8	2	NA	3	1	NA	1	2	1	3	1	0	0	0	0	2	1	1	2	1	1	0.201	1	2	1
97702	18.8	0.4	2505	59.23	350.18	99.77	8.15	2	21	4	4	5	2	3.4	2	NA	2	2	1	1	2	NA	31.5	2	NA	2	1	NA	2	3	2	2	1	0	0	0	0	2	3	1	1	1	1	0.188	1	2	1
97703	41.1	13.1	4102	179.76	566.72	129.39	15.31	1	35	2	1	1	NA	1.82	2	NA	2	2	1	1	1	3	36.4	2	NA	2	2	NA	4	1	1	2	0	0	0	0	0	2	3	2	2	1	1	0.411	1	2	1
97706	95.8	9.4	3388	177.85	314.67	148.17	20.2	1	50	1	4	1	NA	2.72	2	NA	2	2	2	2	1	2	30.8	2	NA	1	1	NA	3	3	1	2	1	0	1	0	0	2	1	3	3	1	1	0.958	1	2	1
97708	11.8	1	1421	50.83	145.32	60.05	4.63	1	76	4	4	2	NA	3.29	2	NA	2	2	2	2	1	3	30.7	2	NA	2	1	NA	2	3	2	2	1	0	0	0	0	2	1	2	1	1	1	0.118	2	2	2
97709	27	1.1	1172	45.71	155.82	41.74	6.16	2	22	3	3	6	2	2.01	2	NA	2	2	2	1	1	2	32.8	2	NA	2	2	NA	1	2	1	2	0	0	0	0	0	2	2	3	2	1	1	0.27	1	2	1
97711	9.7	2.7	1563	58.13	117.07	96.08	8.15	2	80	3	3	1	NA	4.27	1	1	2	1	2	2	2	NA	23	1	1	2	2	NA	1	2	1	3	0	1	0	1	0	2	1	1	1	1	1	0.097	2	2	2
97712	0.5	0.1	1224	52.6	121.94	58.86	5.22	2	69	4	3	2	NA	1.79	1	9	2	2	2	2	1	3	32.9	1	1	1	2	NA	2	2	2	2	0	1	1	0	0	2	1	2	1	1	1	0.005	2	2	2
97714	42.9	2.4	1700	74.08	191.09	72.79	11.89	1	47	5	4	1	NA	5	2	NA	2	2	1	1	2	NA	32.1	2	NA	2	1	NA	4	3	1	3	1	0	0	0	0	2	3	1	2	1	1	0.429	1	2	1
97716	97.5	10.8	2635	61.83	375.62	104.17	13.82	2	29	3	2	1	2	1.17	2	NA	2	2	2	1	1	1	22.7	2	NA	2	2	NA	1	2	1	1	0	0	0	0	0	2	2	3	3	1	1	0.975	1	1	1
97719	145.9	5.5	1553	45.13	239.89	53.55	7.81	1	80	5	4	2	NA	3.54	1	1	1	2	2	2	1	3	27.2	1	1	2	1	NA	4	3	2	3	1	1	0	0	1	2	1	2	4	1	1	1.459	2	2	2
97728	26.4	16.8	2819	118.3	217.28	135.83	15.58	1	79	3	2	1	NA	1.23	1	2	2	2	2	2	1	1	21.7	2	NA	2	1	NA	1	2	1	1	1	0	0	0	0	1	1	3	2	1	1	0.264	2	1	2
97735	12.6	3.6	2170	74.42	226.98	107.67	11.03	1	30	1	3	5	NA	1.98	2	NA	2	2	2	1	1	2	34.5	2	NA	2	1	NA	3	2	2	2	1	0	0	0	0	2	2	3	1	1	1	0.126	1	2	1
97737	83.3	3.9	1761	64.73	137.58	65.16	10.71	1	57	3	4	1	NA	5	2	NA	2	1	2	2	1	3	23.2	2	NA	2	1	NA	1	3	1	3	1	0	0	1	0	2	1	2	3	1	1	0.833	1	2	1
97739	21.4	0.1	1638	29.17	234.99	66.1	3.61	2	36	4	2	5	2	0.3	2	NA	2	2	2	2	1	1	18.8	2	NA	2	1	NA	2	2	2	1	1	0	0	0	0	2	1	3	2	1	1	0.214	1	1	1
97741	20.3	5.5	2276	52.12	229.69	134.21	6.7	2	36	3	4	4	2	1.91	1	1	2	2	2	2	1	2	22.8	2	NA	2	1	NA	1	3	2	2	1	0	0	0	0	2	1	3	2	1	1	0.203	1	2	1
97744	50.2	3.1	2079	89.1	292.27	63.99	13.59	1	55	5	5	1	NA	5	2	NA	2	2	2	2	2	NA	21.1	2	NA	2	1	NA	4	3	1	3	1	0	0	0	0	2	1	1	3	1	1	0.502	1	2	1
97745	58.9	0.9	1265	50.43	164.49	48.84	7.79	1	66	3	5	1	NA	2.92	2	NA	2	2	2	1	2	NA	23.3	2	NA	2	1	NA	1	3	1	2	1	0	0	0	0	2	2	1	3	1	1	0.589	2	2	2
97746	33.7	2.8	2255	69.87	188.23	143.42	14.33	1	71	3	5	1	NA	3.71	1	1	2	1	2	1	2	NA	25.8	1	1	2	1	NA	1	3	1	3	1	1	0	1	0	2	2	1	2	1	1	0.337	2	2	2
97747	22.9	2.3	1506	54.56	244.01	35.26	7.73	1	47	4	5	1	NA	3.47	2	NA	2	2	2	2	2	NA	26.1	2	NA	2	1	NA	2	3	1	2	1	0	0	0	0	2	1	1	2	2	0	0.229	1	2	1
97748	86	2.9	1371	81.36	138.98	55.95	7.46	2	50	5	5	3	NA	4.57	1	9	2	2	2	1	2	NA	22.2	2	NA	2	1	NA	4	3	2	3	1	0	0	0	0	2	2	1	3	1	1	0.86	1	2	1
97750	78.7	1.2	2770	131.7	305.81	115.09	11.61	1	67	4	3	3	NA	4.15	1	2	2	2	2	2	1	1	28.5	1	1	2	1	NA	2	2	2	3	1	1	0	0	0	1	1	3	3	1	1	0.787	2	2	2
97751	260.1	0.7	2379	79.39	329.19	85.76	9.62	2	54	2	5	1	NA	3.59	2	NA	2	2	2	2	1	3	26.8	2	NA	2	1	NA	4	3	1	3	1	0	0	0	0	2	1	2	4	1	1	2.601	1	2	1
97752	72.2	3.8	3147	104.12	275.01	187.71	12.97	1	77	3	5	1	NA	5	1	1	2	1	2	2	1	3	38.3	1	1	1	1	NA	1	3	1	3	1	1	1	1	0	2	1	2	3	1	1	0.722	2	2	2
97753	31.9	5	2125	94.46	205.48	103.95	13.79	1	62	3	5	1	NA	5	1	9	1	2	1	1	2	NA	39.4	2	NA	2	2	NA	1	3	1	3	0	0	0	0	1	2	3	1	2	1	1	0.319	2	2	1
97756	61.3	1.2	2539	72.24	339.99	105.33	8.8	2	23	1	2	6	2	0.42	2	NA	2	2	2	1	1	3	59.7	2	NA	2	2	NA	3	2	1	1	0	0	0	0	0	2	2	2	3	1	1	0.613	1	1	1
97758	50.1	10.1	2829	96.23	437.31	83.16	10.9	2	54	4	5	5	NA	0.28	2	NA	2	1	2	1	2	NA	43.4	1	1	2	1	NA	2	3	2	1	1	1	0	1	0	2	2	1	3	1	1	0.501	1	1	1
97761	49	1.7	1515	50.87	208.1	55.54	5.54	2	56	4	4	6	NA	5	1	1	2	2	2	2	2	NA	25.3	2	NA	3	1	NA	2	3	1	3	1	0	0	0	0	2	1	1	2	1	1	0.49	1	2	1
97762	30.3	3.9	1370	37.48	180.22	59.29	5.33	2	50	3	4	1	NA	5	2	NA	2	2	2	1	2	NA	33.6	1	1	2	2	NA	1	3	1	3	0	1	0	0	0	2	2	1	2	1	1	0.303	1	2	1
97763	82	0.7	1994	67.36	251.79	62.07	10.07	2	21	3	4	6	2	2.72	2	NA	2	2	2	1	1	3	19	2	NA	2	1	NA	1	3	1	2	1	0	0	0	0	2	2	2	3	1	1	0.82	1	2	1
97766	30	0.4	1349	73.93	119.84	49.17	8.16	1	65	5	5	1	NA	4	1	1	2	2	2	2	1	1	31.9	1	2	2	1	NA	4	3	1	3	1	0	0	0	0	2	1	3	2	1	1	0.3	2	2	2
97768	25.7	1.5	2155	90.6	240.45	93.26	8.88	2	56	5	4	4	NA	1.18	2	NA	2	2	2	1	1	3	28	2	NA	2	1	NA	4	3	2	1	1	0	0	0	0	2	2	2	2	1	1	0.257	1	1	1
97769	13.3	1	1214	46.05	137.44	53.36	7.03	1	80	3	4	1	NA	1.35	2	NA	2	2	2	2	1	3	27.3	1	2	2	1	NA	1	3	1	2	1	0	0	0	0	2	1	2	1	1	1	0.133	2	2	2
97770	36.5	1.7	3099	94.82	329.27	162.33	19.98	2	61	3	3	3	NA	0.58	1	2	2	2	2	2	1	3	42.4	1	1	2	1	NA	1	2	2	1	1	1	0	0	0	1	1	2	2	1	1	0.365	2	1	1
97777	38.8	8.5	2730	82.83	275.65	145.85	21.78	1	60	4	5	1	NA	5	2	NA	2	2	2	2	1	3	28	2	NA	2	2	NA	2	3	1	3	0	0	0	0	0	2	1	2	2	1	1	0.388	2	2	1
97783	283.3	0.7	2524	57.89	355.03	98.86	9.81	2	46	4	4	2	NA	2.73	1	1	2	2	2	2	2	NA	46.4	2	NA	2	2	NA	2	3	2	2	0	0	0	0	0	2	1	1	4	1	1	2.833	1	2	1
97784	46.1	6.6	2495	87.14	328.93	95.34	20.1	1	31	3	4	6	NA	0.81	2	NA	2	2	1	1	1	1	26.9	2	NA	2	2	NA	1	3	1	1	0	0	0	0	0	2	3	3	2	1	1	0.461	1	1	1
97787	84.3	2	2299	108.05	237.68	97.08	9.47	1	52	5	4	5	NA	1.99	2	NA	2	2	2	1	1	3	23.4	2	NA	2	1	NA	4	3	2	2	1	0	0	0	0	2	2	2	3	1	1	0.843	1	2	1
97788	24.6	19.2	2839	132.83	358.94	105.78	26.88	1	73	5	4	1	NA	4.8	1	2	1	2	2	2	1	3	29.5	2	NA	2	2	NA	4	3	1	3	0	0	0	0	1	1	1	2	2	1	1	0.246	2	2	2
97794	122.5	0.7	1596	62.8	214.7	58.03	8.5	2	45	5	5	5	NA	3.15	2	NA	2	2	1	1	2	NA	24.4	2	NA	2	2	NA	4	3	2	2	0	0	0	0	0	2	3	1	4	2	0	1.225	1	2	1
97801	30.1	7.6	3672	129.12	343.96	194.7	17.25	1	80	3	5	1	NA	5	1	4	2	2	2	1	1	3	25.3	2	NA	2	1	NA	1	3	1	3	1	0	0	0	0	2	2	2	2	1	1	0.301	2	2	2
97802	39.8	6	2197	111.31	267.73	76.97	15.17	1	71	3	3	1	NA	5	1	1	2	2	2	2	2	NA	34.4	1	1	1	1	NA	1	2	1	3	1	1	1	0	0	2	1	1	2	1	1	0.398	2	2	2
97811	58.7	0.7	2166	88.13	254.29	90.28	12.15	2	26	4	4	6	2	0.1	2	NA	2	2	1	1	2	NA	31.7	2	NA	2	2	NA	2	3	1	1	0	0	0	0	0	2	3	1	3	1	1	0.587	1	1	1
97813	47.7	2.8	968	36.16	73.16	64.1	5.78	2	60	3	4	3	NA	1.79	2	NA	2	2	2	1	1	3	32.4	2	NA	2	1	NA	1	3	2	2	1	0	0	0	0	2	2	2	2	1	1	0.477	2	2	1
97817	69.4	4.7	2191	134.39	282.83	59.33	12.44	2	64	5	3	1	NA	0.35	2	NA	2	2	2	2	2	NA	19.3	2	NA	2	1	NA	4	2	1	1	1	0	0	0	0	2	1	1	3	1	1	0.694	2	1	1
97822	92	0.4	1914	68.45	271.43	53.93	7	2	42	4	5	1	2	5	2	NA	2	2	2	1	2	NA	26.6	2	NA	2	1	NA	2	3	1	3	1	0	0	0	0	2	2	1	3	1	1	0.92	1	2	1
97823	5.7	0.9	1443	88.54	112.72	71.24	8.86	1	29	2	2	5	NA	3.3	2	NA	2	2	1	1	1	2	30.5	2	NA	2	2	NA	4	2	2	2	0	0	0	0	0	2	3	3	1	1	1	0.057	1	2	1
97827	32.3	2	1728	27.33	208.39	62.83	3.81	1	50	5	5	1	NA	5	2	NA	2	2	2	2	1	3	27.4	2	NA	2	2	NA	4	3	1	3	0	0	0	0	0	2	1	2	2	1	1	0.323	1	2	1
97830	1	38.1	3808	192.55	279.38	212.22	14.34	1	60	3	4	3	NA	2.47	2	NA	2	2	2	2	1	3	35.5	1	1	1	1	NA	1	3	2	2	1	1	1	0	0	2	1	2	1	1	1	0.01	2	2	1
97832	95.1	1.5	2496	85.37	268.56	114.62	9.92	1	73	3	3	1	NA	1.97	1	2	2	1	2	2	1	3	27.8	1	2	2	2	NA	1	2	1	2	0	0	0	1	0	1	1	2	3	1	1	0.951	2	2	2
97840	32	3.5	2162	75.78	298.79	78.5	11.1	1	32	5	5	5	NA	4.72	2	NA	2	2	1	2	2	NA	25.5	1	1	2	2	NA	4	3	2	3	0	1	0	0	0	2	3	1	2	1	1	0.32	1	2	1
97841	75.9	7.3	1883	94.64	191.18	82.76	10.45	2	44	3	4	1	2	5	2	NA	2	2	2	2	2	NA	33.4	2	NA	2	1	NA	1	3	1	3	1	0	0	0	0	2	1	1	3	1	1	0.759	1	2	1
97845	29.1	4	2598	83.79	458.04	54.51	13.01	1	47	5	4	1	NA	0.87	1	9	1	2	2	2	1	1	29.6	1	1	1	2	NA	4	3	1	1	0	1	1	0	1	2	1	3	2	1	1	0.291	1	1	1
97847	22.8	2.2	1107	57.49	100.68	30.93	6.53	2	65	3	4	1	NA	4.62	2	NA	2	2	2	2	1	3	23.3	2	NA	2	1	NA	1	3	1	3	1	0	0	0	0	2	1	2	2	1	1	0.228	2	2	2
97866	31	7.1	2369	116.05	149.38	145.8	17.59	1	39	3	5	1	NA	4.22	2	NA	2	2	2	2	2	NA	36.1	1	2	2	1	NA	1	3	1	3	1	0	0	0	0	2	1	1	2	1	1	0.31	1	2	1
97869	21.2	4.4	2411	85.71	278.5	107.68	12.91	2	80	3	3	1	NA	2.55	1	9	2	2	2	1	1	3	29.4	1	1	2	1	NA	1	2	1	2	1	1	0	0	0	2	2	2	2	1	1	0.212	2	2	2
97871	27.4	1.6	1058	50.39	124.63	40.34	8.46	2	64	2	4	1	NA	5	2	NA	2	2	2	2	2	NA	36.2	2	NA	3	2	NA	4	3	1	3	0	0	0	0	0	2	1	1	2	1	1	0.274	2	2	1
97878	186.5	4	1831	71.89	286.81	44.18	5.31	2	49	4	4	2	NA	4.07	2	NA	2	2	1	1	2	NA	30.9	1	1	1	1	NA	2	3	2	3	1	1	1	0	0	2	3	1	4	1	1	1.865	1	2	1
97883	47.7	2.7	831	39.58	110.53	29.02	3.97	2	71	3	4	1	NA	4.56	1	9	2	2	1	1	2	NA	25.8	1	1	2	1	NA	1	3	1	3	1	1	0	0	0	2	3	1	2	2	0	0.477	2	2	2
97886	58.2	1.5	1449	51.01	202.36	56.65	8.7	2	54	5	4	1	NA	3.48	1	9	2	2	2	2	2	NA	20.9	1	1	2	1	NA	4	3	1	2	1	1	0	0	0	2	1	1	3	2	0	0.582	1	2	1
97891	34	0.3	878	24.34	102.95	16.81	2.29	1	69	5	5	1	NA	5	1	2	2	1	1	1	2	NA	23.3	1	1	1	1	NA	4	3	1	3	1	1	1	1	0	1	3	1	2	1	1	0.34	2	2	2
97896	7	1.9	1351	25.21	190.72	56.6	2.05	2	57	5	2	1	NA	2.03	2	NA	2	2	2	1	1	1	22.1	2	NA	2	2	NA	4	2	1	2	0	0	0	0	0	2	2	3	1	1	1	0.07	1	2	1
97899	92.9	1.3	2313	50.43	293.27	79.27	5.8	1	29	4	4	6	NA	3.29	1	1	2	2	2	2	2	NA	34.8	1	1	2	1	NA	2	3	1	2	1	1	0	0	0	2	1	1	3	1	1	0.929	1	2	1
97901	62.9	8.6	4025	193.39	386.31	146.43	20.01	1	45	3	5	1	NA	1.77	2	NA	2	2	2	1	2	NA	24.5	2	NA	2	1	NA	1	3	1	2	1	0	0	0	0	2	2	1	3	1	1	0.629	1	2	1
97902	40.7	4.9	1488	73.88	155.85	65.95	14.5	1	62	2	1	1	NA	0.56	2	NA	2	2	2	2	1	3	27.3	1	1	1	2	NA	4	1	1	1	0	1	1	0	0	2	1	2	2	1	1	0.407	2	1	1
97903	0.1	0	374	9.6	64.07	8.93	1.95	2	78	3	4	1	NA	3.4	1	1	2	2	2	1	2	NA	34.1	1	2	2	1	NA	1	3	1	2	1	0	0	0	0	2	2	1	1	1	1	0.001	2	2	2
97904	227.5	2.9	4915	180.91	688.56	172.29	18.47	1	34	4	5	1	NA	2.53	2	NA	2	2	2	2	2	NA	27	2	NA	2	1	NA	2	3	1	2	1	0	0	0	0	2	1	1	4	1	1	2.275	1	2	1
97905	72.5	0.8	1046	30.94	139.26	41.35	3.62	2	64	4	2	3	NA	3.14	2	NA	2	2	2	2	1	1	31.4	1	1	1	2	NA	2	2	2	2	0	1	1	0	0	2	1	3	3	1	1	0.725	2	2	1
97908	38.6	0.2	2940	64.89	359.61	143.67	11.73	1	62	3	4	1	NA	1.68	2	NA	2	2	2	2	1	3	28	2	NA	2	2	NA	1	3	1	2	0	0	0	0	0	2	1	2	2	1	1	0.386	2	2	1
97909	102.8	5.9	2031	89.64	260.83	72.46	9.39	2	45	5	4	1	NA	4.33	1	9	2	2	2	2	2	NA	34.2	1	1	3	2	NA	4	3	1	3	0	1	0	0	0	2	1	1	3	2	0	1.028	1	2	1
97915	374.2	2.7	2038	64.69	247.74	86.24	6.78	2	42	1	1	6	3	0.45	2	NA	2	2	2	2	2	NA	28.7	2	NA	1	2	NA	3	1	1	1	0	0	1	0	0	2	1	1	4	1	1	3.742	1	1	1
97923	0.3	0.2	2923	70.11	277.04	41.27	8.72	2	43	3	3	6	2	0.79	2	NA	2	2	2	1	1	1	19.4	2	NA	2	2	NA	1	2	1	1	0	0	0	0	0	2	2	3	1	1	1	0.003	1	1	1
97924	349.2	4.6	4115	134.92	447.09	209.08	14.44	1	41	3	5	1	NA	5	2	NA	2	2	2	1	1	3	22.1	2	NA	2	1	NA	1	3	1	3	1	0	0	0	0	2	2	2	4	1	1	3.492	1	2	1
97928	123.1	0.3	2693	105.44	294.52	87.37	9.17	1	56	1	5	1	NA	5	2	NA	2	2	2	2	2	NA	26	2	NA	2	2	NA	3	3	1	3	0	0	0	0	0	2	1	1	4	1	1	1.231	1	2	1
97929	5	3.5	3617	100.91	466.74	156.46	11.77	2	76	3	3	1	NA	1.34	1	9	1	1	2	2	2	NA	29.7	1	1	1	2	NA	1	2	1	2	0	1	1	1	1	2	1	1	1	1	1	0.05	2	2	2
97930	29.9	6.8	2814	116.44	276.43	139.35	10.13	1	32	5	4	5	NA	4.78	2	NA	2	2	2	1	2	NA	29	1	1	2	2	NA	4	3	2	3	0	1	0	0	0	2	2	1	2	1	1	0.299	1	2	1
97934	86.7	1.6	1996	54.37	267.6	79.7	5.84	1	25	3	3	5	NA	5	2	NA	2	2	1	1	1	3	24.5	2	NA	2	2	NA	1	2	2	3	0	0	0	0	0	2	3	2	3	1	1	0.867	1	2	1
97937	151.1	0.9	942	23.38	198.79	11.94	4.03	2	61	5	5	1	NA	4.25	2	NA	2	2	2	2	2	NA	19	2	NA	2	1	NA	4	3	1	3	1	0	0	0	0	2	1	1	4	2	0	1.511	2	2	1
97940	44	3.3	1443	60.3	118	83.63	7.67	1	29	5	4	1	NA	5	2	NA	2	2	2	2	1	3	24.4	2	NA	2	2	NA	4	3	1	3	0	0	0	0	0	2	1	2	2	1	1	0.44	1	2	1
97941	187.3	9	1866	76.05	188.23	95.98	13.08	2	28	1	5	1	2	4.34	2	NA	2	2	2	1	2	NA	27.7	2	NA	2	2	NA	3	3	1	3	0	0	0	0	0	2	2	1	4	2	0	1.873	1	2	1
97944	39.1	8.4	2126	94.17	256.4	82.87	8.46	2	63	3	3	1	NA	3.69	1	1	2	2	2	2	1	1	26.3	2	NA	2	2	NA	1	2	1	3	0	0	0	0	0	2	1	3	2	1	1	0.391	2	2	1
97946	19.1	2.9	1109	28.78	185.96	30.76	5.95	2	34	3	4	1	2	2.59	2	NA	2	2	1	1	1	3	31.1	2	NA	2	2	NA	1	3	1	2	0	0	0	0	0	2	3	2	1	1	1	0.191	1	2	1
97948	32.9	2.4	1929	42.16	309.13	62.14	7.39	2	32	3	5	5	2	2.59	2	NA	2	2	2	1	1	1	18.5	2	NA	2	1	NA	1	3	2	2	1	0	0	0	0	2	2	3	2	1	1	0.329	1	2	1
97949	13.3	4.1	2020	74	178.62	99.43	12.53	2	30	3	4	1	2	3.45	2	NA	2	2	2	2	2	NA	22.4	2	NA	2	2	NA	1	3	1	2	0	0	0	0	0	2	1	1	1	1	1	0.133	1	2	1
97950	51	1.6	1755	56.71	236.51	66.87	5.72	2	69	4	5	5	NA	2.22	2	NA	2	2	2	1	1	2	27.9	1	1	2	1	NA	2	3	2	2	1	1	0	0	0	2	2	3	3	1	1	0.51	2	2	2
97951	35.7	4.8	759	60.62	55.08	33.74	7.26	2	24	5	5	5	2	5	2	NA	2	2	2	2	2	NA	21.5	2	NA	2	2	NA	4	3	2	3	0	0	0	0	0	2	1	1	2	1	1	0.357	1	2	1
97952	58.4	2.7	1766	48.61	315.94	34.23	7.07	1	57	5	5	1	NA	5	2	NA	2	2	2	2	2	NA	27.3	2	NA	2	2	NA	4	3	1	3	0	0	0	0	0	2	1	1	3	1	1	0.584	1	2	1
97955	63.8	12.3	3473	96.65	380.04	104.21	20.87	1	65	3	3	2	NA	1.45	1	1	2	2	1	1	1	3	27.5	1	1	2	1	NA	1	2	2	2	1	1	0	0	0	2	3	2	3	1	1	0.638	2	2	2
97956	22.1	3.1	898	72.05	41.43	48.17	5.81	1	80	3	3	3	NA	1.81	2	NA	1	2	2	1	1	3	29.2	1	1	2	2	NA	1	2	2	2	0	1	0	0	1	2	2	2	2	1	1	0.221	2	2	2
97958	35	3.1	2376	106.55	142.72	155.34	9.3	2	24	4	3	3	2	0.68	2	NA	2	2	1	2	2	NA	34	2	NA	2	1	NA	2	2	2	1	1	0	0	0	0	2	3	1	2	1	1	0.35	1	1	1
97960	32.5	5.1	3512	150.95	581.7	66.57	19.6	2	27	5	5	1	3	4.81	2	NA	2	2	2	1	2	NA	28.2	2	NA	2	1	NA	4	3	1	3	1	0	0	0	0	2	2	1	2	1	1	0.325	1	2	1
97963	89.9	1.6	2510	110.18	237.32	129.82	9.98	1	29	3	4	1	NA	1.79	2	NA	2	2	1	1	1	2	26.5	2	NA	2	1	NA	1	3	1	2	1	0	0	0	0	2	3	3	3	1	1	0.899	1	2	1
97964	140.2	2	1948	74.86	199.36	97.22	9.32	1	74	4	3	3	NA	1	1	9	1	2	1	1	2	NA	29.1	1	2	1	2	NA	2	2	2	1	0	0	1	0	1	2	3	1	4	1	1	1.402	2	1	2
97965	100.5	5.5	2523	95.78	323.52	99.81	11.65	1	32	5	4	5	NA	2.66	2	NA	2	2	2	2	2	NA	43.3	2	NA	2	2	NA	4	3	2	2	0	0	0	0	0	2	1	1	3	1	1	1.005	1	2	1
97966	263.2	14.1	2659	90.93	399.71	82.7	11.36	2	54	3	4	5	NA	0.91	2	NA	2	2	2	2	2	NA	25.8	2	NA	2	1	NA	1	3	2	1	1	0	0	0	0	2	1	1	4	1	1	2.632	1	1	1
97967	20.5	5.6	2050	64.14	204.39	112.3	9.13	2	40	1	4	1	2	4.93	1	4	2	2	1	2	2	NA	27.3	2	NA	2	2	NA	3	3	1	3	0	0	0	0	0	2	3	1	2	1	1	0.205	1	2	1
97970	163.9	5.5	2575	84.35	318.2	108.55	11.64	2	61	4	5	1	NA	0.85	2	NA	2	2	2	2	1	3	32.9	1	1	2	1	NA	2	3	1	1	1	1	0	0	0	2	1	2	4	1	1	1.639	2	1	1
97973	107.9	3.9	1911	90.67	208.73	80.08	9.86	1	64	1	1	1	NA	1.35	1	2	2	2	1	1	2	NA	27.9	1	1	1	1	NA	3	1	1	2	1	1	1	0	0	1	3	1	3	1	1	1.079	2	2	1
97974	116.2	0.3	1533	42.17	260.56	40.29	4.14	2	44	5	2	1	2	1.97	2	NA	2	2	2	2	2	NA	24.5	2	NA	2	2	NA	4	2	1	2	0	0	0	0	0	2	1	1	4	1	1	1.162	1	2	1
97977	60.1	0	2439	56.53	219.41	85.81	7.81	1	40	4	4	6	NA	3.34	2	NA	2	2	1	1	1	1	41.3	2	NA	2	2	NA	2	3	1	2	0	0	0	0	0	2	3	3	3	1	1	0.601	1	2	1
97978	25.2	1.1	1319	43.29	177.43	52.54	6.83	2	41	4	5	5	2	5	2	NA	2	2	2	2	1	1	41.7	2	NA	1	2	NA	2	3	2	3	0	0	1	0	0	2	1	3	2	2	0	0.252	1	2	1
97980	146.7	20.3	1977	95.83	211.64	85.31	9.36	1	78	1	2	1	NA	3.29	1	9	2	1	2	1	2	NA	27.4	1	1	1	1	NA	3	2	1	2	1	1	1	1	0	2	2	1	4	1	1	1.467	2	2	2
97983	13.7	1.6	2528	100.1	242.47	113.08	10.88	1	61	2	4	1	NA	4.93	2	NA	2	2	1	1	2	NA	33.5	1	1	1	2	NA	4	3	1	3	0	1	1	0	0	2	3	1	1	1	1	0.137	2	2	1
97986	8.9	14.8	2832	142.39	335.98	105.52	9.1	2	29	4	4	6	2	2.89	2	NA	2	2	2	2	1	1	44.2	2	NA	2	2	NA	2	3	1	2	0	0	0	0	0	2	1	3	1	1	1	0.089	1	2	1
97987	7.3	0.3	1860	37.59	260.68	76.76	5.4	2	58	3	2	1	NA	5	2	NA	2	2	2	2	2	NA	21.5	1	1	2	2	NA	1	2	1	3	0	1	0	0	0	2	1	1	1	2	0	0.073	1	2	1
97995	102.5	0.5	1803	84.04	189.01	84.06	20.57	1	47	1	1	1	NA	2.39	2	NA	2	2	2	2	2	NA	29.9	2	NA	2	2	NA	3	1	1	2	0	0	0	0	0	2	1	1	3	1	1	1.025	1	2	1
97999	196.6	1.2	1552	94.2	149.84	67.47	6.95	2	80	4	5	2	NA	2.36	1	2	2	2	2	2	1	3	39.4	1	1	2	1	NA	2	3	2	2	1	1	0	0	0	1	1	2	4	1	1	1.966	2	2	2
98005	144.5	6.4	2104	164.99	134.22	102.34	17.85	1	67	3	3	6	NA	1.7	2	NA	1	2	2	2	2	NA	28.1	1	1	1	2	NA	1	2	1	2	0	1	1	0	1	2	1	1	4	1	1	1.445	2	2	2
98007	106	1.7	1623	65.86	135.37	70.91	9.83	1	31	4	4	1	NA	4.47	2	NA	2	2	1	1	2	NA	25.1	2	NA	2	2	NA	2	3	1	3	0	0	0	0	0	2	3	1	3	1	1	1.06	1	2	1
98008	109.6	3.5	2278	72.64	271.04	104.83	9	2	80	3	5	2	NA	4.88	2	NA	2	2	2	1	2	NA	27.9	2	NA	2	2	NA	1	3	2	3	0	0	0	0	0	2	2	1	3	1	1	1.096	2	2	2
98009	11.7	8.7	3550	84.95	519.12	132.81	11.51	1	57	3	3	3	NA	1.4	2	NA	2	2	1	1	1	1	21.4	2	NA	2	1	NA	1	2	2	2	1	0	0	0	0	2	3	3	1	1	1	0.117	1	2	1
98010	174.1	7.5	1632	62.46	246.42	49.38	13.15	2	27	5	5	1	2	1.5	2	NA	2	2	2	2	2	NA	22.2	2	NA	2	2	NA	4	3	1	2	0	0	0	0	0	2	1	1	4	2	0	1.741	1	2	1
98014	98.6	1.6	2668	125.46	323.54	101.86	13.04	2	59	3	5	6	NA	5	2	NA	2	2	2	2	1	3	35.8	1	1	2	1	NA	1	3	1	3	1	1	0	0	0	2	1	2	3	1	1	0.986	1	2	1
98015	17.5	0.6	1054	35.42	145.28	38.7	5.46	1	49	4	3	3	NA	0.9	2	NA	2	2	2	2	1	1	23.8	2	NA	2	2	NA	2	2	2	1	0	0	0	0	0	2	1	3	1	1	1	0.175	1	1	1
98016	12.7	5.3	2267	99.98	195.25	120.2	10.2	2	69	4	2	5	NA	0.95	1	2	2	2	2	1	1	1	29.7	1	1	1	2	NA	2	2	2	1	0	1	1	0	0	1	2	3	1	1	1	0.127	2	1	2
98018	18.7	6.4	1367	50.8	170.38	55.46	4.13	1	22	4	2	5	NA	1.2	2	NA	2	2	1	1	1	1	21.1	2	NA	2	2	NA	2	2	2	1	0	0	0	0	0	2	3	3	1	2	0	0.187	1	1	1
98019	2.6	2.4	1481	68.67	159.41	62.35	6.79	1	80	5	3	1	NA	1.34	2	NA	2	2	2	2	1	3	28.9	1	1	1	2	NA	4	2	1	2	0	1	1	0	0	2	1	2	1	1	1	0.026	2	2	2
98028	28.6	5.7	1622	59.5	200.18	69.86	7.79	2	34	3	4	4	2	0.83	1	4	2	2	1	1	1	1	33	2	NA	2	1	NA	1	3	2	1	1	0	0	0	0	2	3	3	2	1	1	0.286	1	1	1
98030	19	0.3	2071	26.77	313.44	82.6	2.75	2	24	4	3	5	2	1.14	2	NA	2	2	2	2	2	NA	24.4	2	NA	2	2	NA	2	2	2	1	0	0	0	0	0	2	1	1	1	1	1	0.19	1	1	1
98031	4.7	1.2	2914	97.69	176.59	72.92	4.48	1	31	5	2	5	NA	0.96	2	NA	2	2	1	1	1	1	31.4	1	1	2	2	NA	4	2	2	1	0	1	0	0	0	2	3	3	1	1	1	0.047	1	1	1
98032	104.4	2.1	1834	79.24	204.16	65.03	7.5	1	72	3	5	1	NA	5	2	NA	2	1	2	1	1	3	25.6	1	1	1	2	NA	1	3	1	3	0	1	1	1	0	2	2	2	3	1	1	1.044	2	2	2
98033	249.3	0	1469	54.9	204.01	49.61	4.84	2	42	4	4	6	2	2.37	2	NA	2	2	2	2	2	NA	26.8	2	NA	3	1	NA	2	3	1	2	1	0	0	0	0	2	1	1	4	1	1	2.493	1	2	1
98034	398.4	7.5	2822	99	257.21	124.57	11.15	1	43	4	4	5	NA	4	2	NA	2	2	1	1	2	NA	31.5	2	NA	2	1	NA	2	3	2	3	1	0	0	0	0	2	3	1	4	1	1	3.984	1	2	1
98035	71.7	13.7	1235	50.89	144.17	53.9	4.19	2	35	1	3	6	2	1.79	2	NA	2	2	1	1	2	NA	31.8	2	NA	2	1	NA	3	2	1	2	1	0	0	0	0	2	3	1	3	1	1	0.717	1	2	1
98040	103.5	5.9	2351	120.07	266.76	89.93	8.99	1	65	5	5	1	NA	5	2	NA	2	2	2	2	1	3	25.8	1	1	1	1	NA	4	3	1	3	1	1	1	0	0	2	1	2	3	1	1	1.035	2	2	2
98041	7.2	0.2	1325	25.67	217.58	42.04	5.5	2	55	1	3	5	NA	1.44	2	NA	2	2	2	1	1	1	36	2	NA	2	2	NA	3	2	2	2	0	0	0	0	0	2	2	3	1	1	1	0.072	1	2	1
98043	25	0	661	22.09	126.77	10.49	2.06	1	61	4	5	6	NA	4.25	2	NA	2	2	2	1	1	3	27.2	2	NA	2	1	NA	2	3	1	3	1	0	0	0	0	2	2	2	2	1	1	0.25	2	2	1
98045	83.5	2.8	2218	56.15	263.96	107.43	8.9	2	40	5	5	1	2	0.58	2	NA	2	2	2	2	2	NA	25	2	NA	2	1	NA	4	3	1	1	1	0	0	0	0	2	1	1	3	1	1	0.835	1	1	1
98046	0.4	1.1	736	35.26	63.17	39.04	2.7	2	49	3	2	3	NA	0.64	2	NA	2	2	2	2	1	1	38	1	1	2	2	NA	1	2	2	1	0	1	0	0	0	2	1	3	1	1	1	0.004	1	1	1
98047	79.9	8	1139	47.78	185.87	26.2	7.97	1	53	1	3	1	NA	1.41	2	NA	2	1	2	2	1	3	27.8	2	NA	2	2	NA	3	2	1	2	0	0	0	1	0	2	1	2	3	1	1	0.799	1	2	1
98048	46.9	1.8	901	41.53	122.71	30.5	3.41	2	30	5	5	5	2	3.4	2	NA	2	2	1	1	2	NA	20.9	2	NA	2	1	NA	4	3	2	2	1	0	0	0	0	2	3	1	2	1	1	0.469	1	2	1
98049	173.7	7.2	3348	176.37	447.74	101.58	22.76	1	67	5	1	1	NA	1.63	1	9	1	2	1	1	1	3	24.1	1	1	3	1	NA	4	1	1	2	1	1	0	0	1	2	3	2	4	1	1	1.737	2	2	2
98054	174.5	22.7	3874	193.29	472.59	134.8	22.26	1	43	3	2	1	NA	1.67	2	NA	2	2	1	1	1	3	NA	2	NA	1	2	NA	1	2	1	2	0	0	1	0	0	2	3	2	4	1	1	1.745	1	2	1
98056	1.1	6.5	1362	55.48	189.71	43.36	6.57	2	34	3	3	1	2	1.82	2	NA	2	2	1	1	1	1	33.9	2	NA	2	2	NA	1	2	1	2	0	0	0	0	0	2	3	3	1	1	1	0.011	1	2	1
98058	136	2.9	1011	39.54	108.27	46.27	3.59	2	80	1	3	2	NA	1.63	2	NA	2	2	2	2	2	NA	NA	1	1	2	1	NA	3	2	2	2	1	1	0	0	0	2	1	1	4	2	0	1.36	2	2	2
98060	4.8	1.4	3529	93.08	458.49	150.49	9.95	1	80	3	3	1	NA	1.66	2	NA	2	1	2	1	1	3	25.3	2	NA	2	1	NA	1	2	1	2	1	0	0	1	0	2	2	2	1	1	1	0.048	2	2	2
98062	70	7.1	1817	66.74	223.25	73.42	8.53	2	80	3	3	1	NA	2.92	2	NA	2	2	2	2	1	3	32.2	1	1	3	1	NA	1	2	1	2	1	1	0	0	0	2	1	2	3	1	1	0.7	2	2	2
98065	0.8	0.2	977	25.34	133.86	39.47	1.34	2	29	5	4	1	2	0.81	2	NA	2	2	1	1	2	NA	19.9	2	NA	2	2	NA	4	3	1	1	0	0	0	0	0	2	3	1	1	1	1	0.008	1	1	1
98071	100.5	0.2	1675	66.69	169.84	75.12	9.25	2	61	3	5	1	NA	5	2	NA	2	2	2	1	2	NA	23.7	2	NA	2	1	NA	1	3	1	3	1	0	0	0	0	2	2	1	3	1	1	1.005	2	2	1
98075	11.1	2.6	2533	77.91	368.71	87.83	10	2	66	3	5	3	NA	5	2	NA	2	2	2	2	2	NA	24.2	2	NA	2	1	NA	1	3	2	3	1	0	0	0	0	2	1	1	1	1	1	0.111	2	2	2
98077	94	5.8	2208	159.7	189.46	91.5	26.28	1	31	3	4	3	NA	2.88	2	NA	2	2	1	1	2	NA	25.2	2	NA	2	1	NA	1	3	2	2	1	0	0	0	0	2	3	1	3	1	1	0.94	1	2	1
98081	3.3	2.2	3048	67.16	493.05	90.63	7.99	1	56	4	1	1	NA	0.81	2	NA	2	2	2	2	2	NA	23.3	2	NA	2	2	NA	2	1	1	1	0	0	0	0	0	2	1	1	1	1	1	0.033	1	1	1
98082	48	1.5	679	13.12	129.64	15.82	1.68	2	46	3	4	4	NA	0.44	1	9	1	2	2	1	2	NA	34.9	2	NA	1	1	NA	1	3	2	1	1	0	1	0	1	2	2	1	2	1	1	0.48	1	1	1
98084	19.7	3.3	854	41.81	99.16	32.58	5.93	2	80	3	4	2	NA	1.42	1	1	1	2	2	2	2	NA	NA	1	1	1	1	NA	1	3	2	2	1	1	1	0	1	2	1	1	1	2	0	0.197	2	2	2
98087	23.2	4.6	1941	67.28	180.32	106.07	7.81	2	74	3	3	2	NA	2.97	2	NA	2	2	2	2	2	NA	27	1	2	2	1	NA	1	2	2	2	1	0	0	0	0	2	1	1	2	1	1	0.232	2	2	2
98088	23.5	0.3	1791	63.55	257	58.13	8.71	1	33	3	4	4	NA	5	2	NA	2	2	2	1	2	NA	30.1	1	1	2	1	NA	1	3	2	3	1	1	0	0	0	2	2	1	2	1	1	0.235	1	2	1
98094	93	3.6	1858	66.28	214.24	83.87	8	2	45	1	3	6	NA	1.91	2	NA	2	2	2	2	2	NA	38.9	2	NA	3	1	NA	3	2	1	2	1	0	0	0	0	2	1	1	3	1	1	0.93	1	2	1
98095	45.4	5.7	1677	58.92	194.66	79.4	9.37	2	80	3	5	2	NA	1.89	1	1	2	2	2	1	2	NA	28.6	1	1	2	1	NA	1	3	2	2	1	1	0	0	0	2	2	1	2	2	0	0.454	2	2	2
98100	55.8	0.2	2394	54.02	336.65	96.37	5.98	1	33	3	5	1	NA	5	2	NA	2	2	2	2	2	NA	39.5	1	1	2	1	NA	1	3	1	3	1	1	0	0	0	2	1	1	3	1	1	0.558	1	2	1
98102	59.7	1.7	2620	51.98	379.21	102.86	7.78	2	35	5	5	1	2	3.86	2	NA	2	2	2	1	2	NA	29.1	2	NA	2	1	NA	4	3	1	3	1	0	0	0	0	2	2	1	3	1	1	0.597	1	2	1
98103	3.1	2.5	2058	59.57	265.4	85.98	7.17	1	37	4	4	5	NA	0.34	2	NA	2	2	2	2	1	2	23.3	2	NA	2	2	NA	2	3	2	1	0	0	0	0	0	2	1	3	1	1	1	0.031	1	1	1
98106	33.4	3.9	1831	58.04	221.16	83.45	8.29	2	76	2	1	1	NA	1.54	1	1	2	2	2	2	2	NA	32	2	NA	2	1	NA	4	1	1	2	1	0	0	0	0	2	1	1	2	2	0	0.334	2	2	2
98113	32.3	7.6	3266	133.42	380.22	136.87	23.26	2	25	3	4	1	2	0.91	2	NA	2	2	2	2	1	3	44.3	1	1	2	1	NA	1	3	1	1	1	1	0	0	0	2	1	2	2	1	1	0.323	1	1	1
98119	25.3	4.9	1740	74.5	233.02	56.89	21.05	2	30	3	4	5	2	1.93	2	NA	2	2	2	1	2	NA	32.5	2	NA	2	1	NA	1	3	2	2	1	0	0	0	0	2	2	1	2	1	1	0.253	1	2	1
98121	82.4	2.2	3029	83.37	399.51	123.31	9.59	1	73	3	5	1	NA	2.77	1	1	2	2	1	1	1	3	26.3	1	1	1	1	NA	1	3	1	2	1	1	1	0	0	2	3	2	3	1	1	0.824	2	2	2
98124	165.9	17.1	8538	128.52	1154.42	395.84	22.75	1	31	3	3	1	NA	1.17	2	NA	2	2	1	1	1	1	24.8	2	NA	2	2	NA	1	2	1	1	0	0	0	0	0	2	3	3	4	1	1	1.659	1	1	1
98125	76.5	15.8	1961	71.45	218.44	85.41	7.04	2	76	3	5	1	NA	5	1	2	2	2	2	2	2	NA	25.4	2	NA	2	1	NA	1	3	1	3	1	0	0	0	0	1	1	1	3	1	1	0.765	2	2	2
98130	125.8	0.1	1960	64.02	296.33	60.42	9.25	1	68	3	3	1	NA	1.61	2	NA	2	2	2	1	2	NA	36.8	1	1	2	1	NA	1	2	1	2	1	1	0	0	0	2	2	1	4	1	1	1.258	2	2	2
98133	24.1	0.1	1305	23.23	202.88	46.28	4.21	2	80	3	2	2	NA	2.88	2	NA	2	2	2	2	2	NA	29.8	2	NA	2	1	NA	1	2	2	2	1	0	0	0	0	2	1	1	2	2	0	0.241	2	2	2
98134	1.5	8.4	2468	85.06	425.13	47.65	13.55	1	62	1	1	3	NA	2.2	1	2	2	1	1	1	1	1	23.8	1	1	2	1	NA	3	1	2	2	1	1	0	1	0	1	3	3	1	1	1	0.015	2	2	1
98135	5.3	4	2338	72.9	378.61	64.9	4.8	2	42	3	3	5	2	0.69	2	NA	2	2	1	1	1	1	48.2	2	NA	2	2	NA	1	2	2	1	0	0	0	0	0	2	3	3	1	1	1	0.053	1	1	1
98139	39.5	8.4	2646	102.73	250.18	135.99	13.03	1	60	1	4	1	NA	2	2	NA	2	2	2	1	2	NA	25.6	2	NA	1	1	NA	3	3	1	2	1	0	1	0	0	2	2	1	2	1	1	0.395	2	2	1
98143	27.1	2.9	1980	108.07	204.38	81.41	8.71	2	80	3	4	2	NA	1.84	1	4	2	2	2	1	1	1	19.9	1	1	2	1	NA	1	3	2	2	1	1	0	0	0	2	2	3	2	1	1	0.271	2	2	2
98144	11.9	1.7	1220	61.32	131.03	49.93	5.1	2	45	3	4	5	NA	2.43	2	NA	2	2	2	2	2	NA	23.5	2	NA	2	1	NA	1	3	2	2	1	0	0	0	0	2	1	1	1	2	0	0.119	1	2	1
98147	123.6	11.9	4111	135.73	523.07	178.03	27.38	1	29	3	5	1	NA	1.22	2	NA	2	2	2	2	2	NA	28.8	2	NA	2	2	NA	1	3	1	1	0	0	0	0	0	2	1	1	4	1	1	1.236	1	1	1
98148	31.9	1.8	3855	23.38	544.3	51.21	5.37	2	37	3	3	4	2	0.76	2	NA	2	2	2	1	1	1	21.7	2	NA	2	2	NA	1	2	2	1	0	0	0	0	0	2	2	3	2	1	1	0.319	1	1	1
98152	0.1	5.3	957	32.43	117.87	39.55	4.03	1	62	4	3	6	NA	3.57	2	NA	2	2	1	1	1	1	25.4	1	1	3	2	NA	2	2	1	3	0	1	0	0	0	2	3	3	1	1	1	0.001	2	2	1
98153	39.1	1.5	1800	52.88	240.94	23.96	5.63	1	55	5	5	1	NA	1.52	2	NA	2	2	1	1	2	NA	22.6	2	NA	2	2	NA	4	3	1	2	0	0	0	0	0	2	3	1	2	1	1	0.391	1	2	1
98156	218.5	4.4	2009	65.16	323.37	53.26	9.81	2	46	1	2	2	NA	1.1	2	NA	2	2	2	2	2	NA	30.2	2	NA	2	1	NA	3	2	2	1	1	0	0	0	0	2	1	1	4	1	1	2.185	1	1	1
98158	22.9	1.2	1619	64.26	200.66	63.57	10.73	1	69	4	4	6	NA	0.8	2	NA	2	2	2	2	1	1	19.1	2	NA	2	2	NA	2	3	1	1	0	0	0	0	0	2	1	3	2	1	1	0.229	2	1	2
98161	65.9	4	1973	79.81	197.21	91.27	5.76	2	43	3	4	4	2	1.08	1	9	2	2	2	2	1	1	35.5	2	NA	2	2	NA	1	3	2	1	0	0	0	0	0	2	1	3	3	1	1	0.659	1	1	1
98165	50.1	16.9	2197	97.99	159.67	129.44	13.37	1	55	3	4	1	NA	2.22	2	NA	2	2	1	1	1	3	35.1	1	1	1	1	NA	1	3	1	2	1	1	1	0	0	2	3	2	3	1	1	0.501	1	2	1
98169	13.2	0.4	1289	46.96	147.32	58.43	4.99	2	28	2	4	4	2	0.85	2	NA	2	2	1	1	2	NA	32.2	2	NA	2	2	NA	4	3	2	1	0	0	0	0	0	2	3	1	1	1	1	0.132	1	1	1
98172	93.1	40.6	7375	223.91	740.72	298.27	32.89	1	62	1	2	3	NA	0.25	2	NA	2	2	2	2	1	3	26.4	2	NA	2	2	NA	3	2	2	1	0	0	0	0	0	2	1	2	3	1	1	0.931	2	1	1
98174	9.1	12	2885	114.13	324	105.25	16.34	1	48	4	3	1	NA	1.92	2	NA	2	2	2	1	2	NA	37.8	2	NA	2	2	NA	2	2	1	2	0	0	0	0	0	2	2	1	1	1	1	0.091	1	2	1
98175	73.6	2.4	1374	49.82	104.93	85.2	6.35	2	69	4	5	1	NA	5	1	9	2	2	2	2	1	3	34.8	1	1	1	1	NA	2	3	1	3	1	1	1	0	0	2	1	2	3	1	1	0.736	2	2	2
98178	7.2	1.3	564	16.93	67.56	25.26	2.2	1	47	3	5	1	NA	5	2	NA	2	2	2	2	2	NA	26.6	2	NA	2	2	NA	1	3	1	3	0	0	0	0	0	2	1	1	1	1	1	0.072	1	2	1
98180	9	0.9	3349	76.17	567.25	92.22	8.88	1	49	1	1	4	NA	1.73	2	NA	2	2	2	1	2	NA	39.3	2	NA	2	2	NA	3	1	2	2	0	0	0	0	0	2	2	1	1	1	1	0.09	1	2	1
98189	16.4	6.2	3699	151.82	298.44	171.64	9.33	1	43	3	4	6	NA	4.68	2	NA	2	2	1	1	2	NA	23.5	2	NA	2	2	NA	1	3	1	3	0	0	0	0	0	2	3	1	1	1	1	0.164	1	2	1
98194	60.5	0.6	1206	43.73	143.36	54.65	5.27	2	60	5	4	1	NA	5	1	1	2	2	2	2	2	NA	34.7	1	1	2	1	NA	4	3	1	3	1	1	0	0	0	2	1	1	3	1	1	0.605	2	2	1
98195	181.2	3.8	4319	139.83	410.74	220.4	16.29	1	28	4	3	6	NA	2.62	2	NA	2	2	1	1	1	1	22.5	1	1	2	2	NA	2	2	1	2	0	1	0	0	0	2	3	3	4	1	1	1.812	1	2	1
98197	7.9	0	1036	20.22	124.47	42.25	2.86	1	69	4	4	1	NA	5	1	1	2	2	2	1	1	1	31.1	1	1	2	2	NA	2	3	1	3	0	1	0	0	0	2	2	3	1	1	1	0.079	2	2	2
98198	19.3	10	3428	104.1	401.15	162.67	23.82	1	80	3	4	1	NA	1.82	2	NA	2	2	1	1	2	NA	32.2	2	NA	2	1	NA	1	3	1	2	1	0	0	0	0	2	3	1	1	1	1	0.193	2	2	2
98202	3.8	0.6	2691	81.76	264.33	84.71	5.94	1	50	4	2	1	NA	4.62	1	2	1	2	1	2	1	3	34.7	2	NA	2	1	NA	2	2	1	3	1	0	0	0	1	1	3	2	1	1	1	0.038	1	2	1
98203	12.1	0.7	333	17.15	43.63	10.3	4.11	1	35	3	5	5	NA	5	2	NA	2	2	2	2	2	NA	27.4	2	NA	2	1	NA	1	3	2	3	1	0	0	0	0	2	1	1	1	1	1	0.121	1	2	1
98204	73.5	1.3	2192	74.41	243.26	106.09	7.34	1	60	3	3	1	NA	1.98	2	NA	2	2	2	2	1	3	21.7	2	NA	2	2	NA	1	2	1	2	0	0	0	0	0	2	1	2	3	1	1	0.735	2	2	1
98208	0	0	240	8.93	28.85	9.89	1.17	2	39	3	5	4	2	4.07	2	NA	2	2	2	1	1	2	23.3	1	1	2	1	NA	1	3	2	3	1	1	0	0	0	2	2	3	1	1	1	0	1	2	1
98209	105.3	8.4	1985	66.38	292.4	67.68	7.72	1	58	3	2	1	NA	1.85	2	NA	2	2	2	1	2	NA	26.8	2	NA	2	2	NA	1	2	1	2	0	0	0	0	0	2	2	1	3	1	1	1.053	1	2	1
98214	58.8	4.4	2454	70.66	408.29	61.29	9.29	2	37	5	1	1	3	1.32	2	NA	2	2	2	2	2	NA	28.7	2	NA	2	2	NA	4	1	1	2	0	0	0	0	0	2	1	1	3	2	0	0.588	1	2	1
98215	121.8	8.6	1519	63.39	171.74	68.17	13.37	2	51	3	3	3	NA	1.46	2	NA	2	2	2	2	2	NA	30.4	2	NA	2	1	NA	1	2	2	2	1	0	0	0	0	2	1	1	4	1	1	1.218	1	2	1
98216	38.1	0.2	1904	50.89	261.52	74.74	9.55	1	47	2	5	1	NA	2.92	2	NA	2	2	2	2	2	NA	27.4	2	NA	2	2	NA	4	3	1	2	0	0	0	0	0	2	1	1	2	1	1	0.381	1	2	1
98218	79.1	3.9	1217	44.91	181.09	37.41	10.37	2	33	1	5	1	2	3.65	2	NA	2	2	2	2	2	NA	18.7	2	NA	2	1	NA	3	3	1	3	1	0	0	0	0	2	1	1	3	1	1	0.791	1	2	1
98222	25.1	1.1	1801	39.32	193.5	83.52	5.61	2	26	3	5	5	2	3.87	2	NA	2	2	2	1	2	NA	22.8	2	NA	2	2	NA	1	3	2	3	0	0	0	0	0	2	2	1	2	1	1	0.251	1	2	1
98223	74.8	1.9	1881	73.31	212.98	71.35	10.94	1	52	4	4	5	NA	2.9	1	9	2	2	1	1	2	NA	35.1	2	NA	2	1	NA	2	3	2	2	1	0	0	0	0	2	3	1	3	1	1	0.748	1	2	1
98225	132.5	0.5	1336	35.44	187.59	24.17	3.67	1	26	4	4	6	NA	2.07	2	NA	2	2	2	2	1	3	37	1	1	2	2	NA	2	3	1	2	0	1	0	0	0	2	1	2	4	1	1	1.325	1	2	1
98227	20.8	1	1424	39.09	220.67	43.06	3.66	2	61	1	1	1	NA	2.95	2	NA	2	1	1	1	1	3	28.5	1	1	2	1	NA	3	1	1	2	1	1	0	1	0	2	3	2	2	1	1	0.208	2	2	1
98230	31.6	3.4	1427	41.98	229.12	39.86	6.24	2	61	2	3	1	NA	0.92	2	NA	2	2	2	2	2	NA	18.8	1	1	2	2	NA	4	2	1	1	0	1	0	0	0	2	1	1	2	1	1	0.316	2	1	1
98238	28.4	1.7	1065	40.2	72.78	55.91	4.04	2	44	5	3	5	2	1.02	1	1	2	2	2	1	2	NA	30.9	2	NA	2	2	NA	4	2	2	1	0	0	0	0	0	2	2	1	2	1	1	0.284	1	1	1
98242	4.7	2.2	447	16.16	81.01	7.2	1.07	2	53	4	5	3	NA	4.65	1	9	2	2	2	2	1	3	30.7	2	NA	1	1	NA	2	3	2	3	1	0	1	0	0	2	1	2	1	1	1	0.047	1	2	1
98244	91.8	0.9	1196	68.97	117.36	43.56	6.74	1	80	3	2	2	NA	1.2	2	NA	1	2	1	2	1	1	17.3	2	NA	2	2	NA	1	2	2	1	0	0	0	0	1	2	3	3	3	1	1	0.918	2	1	2
98256	13	0.4	1608	28.29	145.32	108.24	3.47	2	25	4	3	5	2	2.77	2	NA	2	2	1	1	2	NA	28.5	2	NA	2	1	NA	2	2	2	2	1	0	0	0	0	2	3	1	1	1	1	0.13	1	2	1
98257	45.6	8.7	3738	191.75	400.43	155.12	24.94	1	71	3	4	1	NA	3.43	1	1	2	2	1	1	1	1	20.3	2	NA	2	1	NA	1	3	1	2	1	0	0	0	0	2	3	3	2	1	1	0.456	2	2	2
98258	143.2	1.5	2340	80.85	227.02	115.68	13.76	1	73	3	5	1	NA	4.93	1	1	2	2	2	2	1	3	28.3	2	NA	2	1	NA	1	3	1	3	1	0	0	0	0	2	1	2	4	1	1	1.432	2	2	2
98259	22.2	0.5	1671	53.35	274.04	42.71	5.89	2	52	4	5	5	NA	2.2	1	1	2	2	2	2	2	NA	67.7	1	1	2	1	NA	2	3	2	2	1	1	0	0	0	2	1	1	2	1	1	0.222	1	2	1
98262	65.8	2.2	2800	72.53	229.05	140.11	8.05	1	59	3	5	3	NA	0.75	2	NA	2	2	2	1	2	NA	26.6	2	NA	2	2	NA	1	3	2	1	0	0	0	0	0	2	2	1	3	1	1	0.658	1	1	1
98264	163.1	4.6	2476	113.46	348.84	70.06	12.14	1	72	3	5	1	NA	4.62	1	1	2	2	1	1	2	NA	33.5	2	NA	2	2	NA	1	3	1	3	0	0	0	0	0	2	3	1	4	1	1	1.631	2	2	2
98269	158.2	0.7	1748	61.54	273.21	46.75	7.85	1	76	5	2	3	NA	3.04	2	NA	2	1	2	2	1	1	19.9	2	NA	2	2	NA	4	2	2	2	0	0	0	1	0	2	1	3	4	1	1	1.582	2	2	2
98270	90.3	5.1	5047	188.67	507.73	254.64	19.72	2	62	4	3	5	NA	1.35	1	1	2	2	1	1	1	3	43.2	1	2	1	1	NA	2	2	2	2	1	0	1	0	0	2	3	2	3	1	1	0.903	2	2	1
98271	111.1	4.6	2083	68.9	320.91	55.57	9.31	1	50	5	5	1	NA	5	2	NA	2	2	2	2	2	NA	28.8	2	NA	2	2	NA	4	3	1	3	0	0	0	0	0	2	1	1	4	1	1	1.111	1	2	1
98274	17.1	0.8	2212	61.54	339.28	53.76	7.22	2	52	3	5	1	NA	5	2	NA	2	2	2	1	2	NA	43.1	2	NA	2	2	NA	1	3	1	3	0	0	0	0	0	2	2	1	1	1	1	0.171	1	2	1
98280	15.1	0.3	1182	37.06	188.65	34.01	6.6	2	31	5	5	1	2	4.93	2	NA	2	2	2	2	2	NA	27.4	2	NA	2	2	NA	4	3	1	3	0	0	0	0	0	2	1	1	1	2	0	0.151	1	2	1
98284	78.3	0.5	1699	68.75	161.28	88.08	9.51	2	38	3	4	5	2	1.27	1	3	2	2	1	1	1	3	53.7	1	1	2	1	NA	1	3	2	1	1	1	0	0	0	2	3	2	3	1	1	0.783	1	1	1
98285	47.8	0.1	2191	61.83	346.33	61.81	9.84	2	24	5	4	1	2	5	2	NA	2	2	1	1	2	NA	22.8	2	NA	2	2	NA	4	3	1	3	0	0	0	0	0	2	3	1	2	2	0	0.478	1	2	1
98293	17.5	4.9	2465	76.11	344.63	91.41	12.84	2	52	4	4	1	NA	1.82	1	2	2	2	2	2	1	3	36.3	1	1	1	1	NA	2	3	1	2	1	1	1	0	0	1	1	2	1	1	1	0.175	1	2	1
98295	245	1.7	1509	63.89	147.21	78.31	5.55	2	23	1	4	1	2	4.34	2	NA	2	2	2	1	2	NA	27.1	2	NA	2	1	NA	3	3	1	3	1	0	0	0	0	2	2	1	4	1	1	2.45	1	2	1
98298	28.9	0	1554	35.16	147.55	53.11	4.44	2	28	5	5	6	2	3.38	2	NA	2	2	1	1	1	3	44.1	2	NA	2	2	NA	4	3	1	2	0	0	0	0	0	2	3	2	2	1	1	0.289	1	2	1
98299	79.1	4.5	1981	59.68	312.52	57.48	7.9	1	64	5	3	1	NA	1.54	2	NA	2	2	2	2	1	3	28.9	2	NA	2	2	NA	4	2	1	2	0	0	0	0	0	2	1	2	3	2	0	0.791	2	2	1
98301	51.2	8.4	1293	82.97	154.25	40.81	7.58	2	68	4	3	3	NA	5	1	1	2	2	2	2	2	NA	31.5	1	1	1	1	NA	2	2	2	3	1	1	1	0	0	2	1	1	3	1	1	0.512	2	2	2
98302	24.4	2.3	5872	148.32	620.49	266.58	21.55	1	29	1	3	6	NA	0.81	2	NA	2	2	2	2	1	1	31.3	2	NA	2	2	NA	3	2	1	1	0	0	0	0	0	2	1	3	2	1	1	0.244	1	1	1
98304	101.8	0.7	1636	50.22	170.88	71.35	5.9	2	79	3	5	3	NA	2.43	2	NA	2	2	2	2	1	3	20.7	2	NA	2	1	NA	1	3	2	2	1	0	0	0	0	2	1	2	3	1	1	1.018	2	2	2
98308	97.5	6.2	2379	95.11	228.56	121.83	7.64	1	35	1	3	1	NA	3.05	2	NA	2	2	1	1	2	NA	25.5	2	NA	2	2	NA	3	2	1	2	0	0	0	0	0	2	3	1	3	1	1	0.975	1	2	1
[truncated: 10,590 more rows]
